# Supplementary material for: Ultra-Deep Sequencing Reveals the Mutational Landscape of Classical Hodgkin Lymphoma
Source: Cancer Res Commun. 2023 Nov 15;3(11):2312–30. doi: 10.1158/2767-9764.CRC-23-0140 (PMC10648575; doi:10.1158/2767-9764.CRC-23-0140)
Supplement: Supplementary Data File 1 — Haloplex amplicons [file crc-23-0140-s20.txt]

browser position chr1:878045-878306
track name="Amplicons" description="Agilent HaloPlex - design8_28 - Amplicons" color=0,128,0 visibility=squish
chr1	878044	878306	AM_27680_000001	1000	-
chr1	878044	878306	AM_27680_000002	1000	+
chr1	878194	878527	AM_27680_000003	1000	+
chr1	878197	878530	AM_27680_000004	1000	-
chr1	878203	878281	AM_27680_000005	1000	+
chr1	878203	878323	AM_27680_000006	1000	-
chr1	878203	878323	AM_27680_000007	1000	+
chr1	878218	878316	AM_27680_000008	1000	-
chr1	901910	902197	AM_27680_000668	1000	+
chr1	901910	902197	AM_27680_000669	1000	+
chr1	901914	902197	AM_27680_000670	1000	-
chr1	901914	902197	AM_27680_000671	1000	-
chr1	901926	902182	AM_27680_000672	1000	-
chr1	901927	902183	AM_27680_000673	1000	+
chr1	901934	902260	AM_27680_000674	1000	+
chr1	901937	902263	AM_27680_000675	1000	-
chr1	901957	902015	AM_27680_000676	1000	-
chr1	901957	902015	AM_27680_000677	1000	+
chr1	906026	906489	AM_27680_000788	1000	+
chr1	906030	906489	AM_27680_000789	1000	-
chr1	906086	906222	AM_27680_000790	1000	+
chr1	906086	906222	AM_27680_000791	1000	-
chr1	906087	906357	AM_27680_000792	1000	+
chr1	906090	906361	AM_27680_000793	1000	-
chr1	909620	909943	AM_27680_000865	1000	-
chr1	909620	909943	AM_27680_000866	1000	+
chr1	909632	909919	AM_27680_000867	1000	-
chr1	909632	909919	AM_27680_000868	1000	+
chr1	909643	909910	AM_27680_000869	1000	-
chr1	909643	909910	AM_27680_000870	1000	+
chr1	909660	909901	AM_27680_000871	1000	-
chr1	909664	909905	AM_27680_000872	1000	+
chr1	909815	909948	AM_27680_000873	1000	+
chr1	1267341	1267653	AM_27680_000944	1000	+
chr1	1267342	1267653	AM_27680_000945	1000	-
chr1	1267462	1267621	AM_27680_000946	1000	-
chr1	1267463	1267622	AM_27680_000947	1000	+
chr1	1267470	1267740	AM_27680_000948	1000	-
chr1	1267474	1267744	AM_27680_000949	1000	+
chr1	1267512	1267766	AM_27680_000950	1000	+
chr1	1267514	1267618	AM_27680_000951	1000	+
chr1	1267514	1267618	AM_27680_000952	1000	-
chr1	1267516	1267770	AM_27680_000953	1000	-
chr1	1459013	1459311	AM_27680_001041	1000	+
chr1	1459013	1459311	AM_27680_001042	1000	-
chr1	1459045	1459300	AM_27680_001043	1000	+
chr1	1459045	1459300	AM_27680_001044	1000	-
chr1	1459173	1459416	AM_27680_001045	1000	+
chr1	1459177	1459419	AM_27680_001046	1000	-
chr1	1459179	1459413	AM_27680_001047	1000	-
chr1	1459181	1459340	AM_27680_001048	1000	+
chr1	1459181	1459344	AM_27680_001049	1000	-
chr1	1459185	1459398	AM_27680_001050	1000	+
chr1	1459201	1459468	AM_27680_001051	1000	-
chr1	1459202	1459469	AM_27680_001052	1000	+
chr1	1461728	1462016	AM_27680_001053	1000	-
chr1	1461728	1462016	AM_27680_001054	1000	+
chr1	2318531	2318949	AM_27680_001147	1000	-
chr1	2318641	2318971	AM_27680_001148	1000	-
chr1	2318641	2318971	AM_27680_001149	1000	+
chr1	2318764	2319020	AM_27680_001150	1000	-
chr1	2318764	2319020	AM_27680_001151	1000	+
chr1	2318835	2318889	AM_27680_001152	1000	+
chr1	2318869	2319102	AM_27680_001153	1000	+
chr1	2318873	2319105	AM_27680_001154	1000	-
chr1	2491248	2491595	AM_27680_001218	1000	+
chr1	2491248	2491595	AM_27680_001219	1000	+
chr1	2491248	2491596	AM_27680_001220	1000	-
chr1	2491248	2491596	AM_27680_001221	1000	-
chr1	2491321	2491742	AM_27680_001222	1000	-
chr1	2491328	2491397	AM_27680_001223	1000	+
chr1	2491328	2491397	AM_27680_001224	1000	-
chr1	2491337	2491407	AM_27680_001225	1000	-
chr1	2491337	2491407	AM_27680_001226	1000	-
chr1	2491337	2491407	AM_27680_001227	1000	+
chr1	2491337	2491407	AM_27680_001228	1000	+
chr1	3312959	3313096	AM_27680_001297	1000	+
chr1	3312959	3313096	AM_27680_001298	1000	+
chr1	3312959	3313096	AM_27680_001299	1000	-
chr1	3312959	3313096	AM_27680_001300	1000	-
chr1	3312988	3313105	AM_27680_001301	1000	+
chr1	3312988	3313105	AM_27680_001302	1000	-
chr1	3312991	3313182	AM_27680_001303	1000	+
chr1	3312994	3313186	AM_27680_001304	1000	-
chr1	6202150	6202373	AM_27680_000009	1000	-
chr1	6202150	6202373	AM_27680_000010	1000	+
chr1	6202167	6202424	AM_27680_000011	1000	+
chr1	6202167	6202424	AM_27680_000012	1000	+
chr1	6202171	6202428	AM_27680_000013	1000	-
chr1	6202171	6202428	AM_27680_000014	1000	-
chr1	6202335	6202495	AM_27680_000015	1000	+
chr1	7805872	7806189	AM_27680_000088	1000	-
chr1	7805909	7806035	AM_27680_000089	1000	-
chr1	7805909	7806035	AM_27680_000090	1000	+
chr1	7805946	7806073	AM_27680_000091	1000	+
chr1	7805946	7806073	AM_27680_000092	1000	-
chr1	7805954	7806023	AM_27680_000093	1000	+
chr1	8418685	8418931	AM_27680_000186	1000	+
chr1	8418685	8418931	AM_27680_000187	1000	-
chr1	8418687	8418855	AM_27680_000188	1000	+
chr1	8418692	8418838	AM_27680_000189	1000	+
chr1	8418711	8418936	AM_27680_000190	1000	-
chr1	8418712	8418937	AM_27680_000191	1000	+
chr1	8418751	8418825	AM_27680_000192	1000	+
chr1	8418751	8418825	AM_27680_000193	1000	+
chr1	8418755	8418828	AM_27680_000194	1000	-
chr1	8418759	8418811	AM_27680_000195	1000	+
chr1	8419749	8420010	AM_27680_000196	1000	+
chr1	8419967	8420075	AM_27680_000197	1000	+
chr1	8419967	8420075	AM_27680_000198	1000	-
chr1	11184421	11184701	AM_27680_000266	1000	-
chr1	11184549	11184718	AM_27680_000267	1000	-
chr1	11184550	11184719	AM_27680_000268	1000	+
chr1	11184555	11184732	AM_27680_000269	1000	+
chr1	11184558	11184735	AM_27680_000270	1000	-
chr1	11184619	11184759	AM_27680_000271	1000	-
chr1	11184619	11184759	AM_27680_000272	1000	+
chr1	11186946	11187293	AM_27680_000273	1000	-
chr1	11187035	11187276	AM_27680_000274	1000	+
chr1	11187163	11187278	AM_27680_000275	1000	+
chr1	11187163	11187278	AM_27680_000276	1000	-
chr1	11187186	11187247	AM_27680_000277	1000	-
chr1	11187187	11187248	AM_27680_000278	1000	+
chr1	12082078	12082495	AM_27680_000357	1000	+
chr1	12082082	12082499	AM_27680_000358	1000	-
chr1	12082151	12082220	AM_27680_000359	1000	+
chr1	12082174	12082490	AM_27680_000360	1000	-
chr1	12082174	12082490	AM_27680_000361	1000	+
chr1	12082184	12082240	AM_27680_000362	1000	-
chr1	12082199	12082356	AM_27680_000363	1000	+
chr1	12082200	12082356	AM_27680_000364	1000	-
chr1	12171862	12172097	AM_27680_000425	1000	+
chr1	12171867	12172163	AM_27680_000426	1000	+
chr1	12171868	12172164	AM_27680_000427	1000	-
chr1	12171926	12172035	AM_27680_000428	1000	+
chr1	12171926	12172035	AM_27680_000429	1000	-
chr1	12171973	12172024	AM_27680_000430	1000	-
chr1	12171974	12172025	AM_27680_000431	1000	+
chr1	12378138	12378528	AM_27680_000533	1000	-
chr1	12378152	12378365	AM_27680_000534	1000	-
chr1	12378153	12378366	AM_27680_000535	1000	+
chr1	12378203	12378274	AM_27680_000536	1000	+
chr1	12378239	12378547	AM_27680_000537	1000	+
chr1	12387770	12387976	AM_27680_000603	1000	-
chr1	12387770	12387976	AM_27680_000604	1000	+
chr1	12387780	12387896	AM_27680_000605	1000	-
chr1	12387781	12387897	AM_27680_000606	1000	+
chr1	12387840	12388251	AM_27680_000607	1000	-
chr1	15736506	15736997	AM_27680_000654	1000	+
chr1	15736507	15736997	AM_27680_000655	1000	-
chr1	15736583	15736678	AM_27680_000656	1000	-
chr1	15736587	15736682	AM_27680_000657	1000	+
chr1	15736595	15736668	AM_27680_000658	1000	-
chr1	15736600	15736796	AM_27680_000659	1000	+
chr1	15736600	15736796	AM_27680_000660	1000	-
chr1	17281006	17281349	AM_27680_000661	1000	+
chr1	17281007	17281349	AM_27680_000662	1000	-
chr1	17281254	17281503	AM_27680_000663	1000	-
chr1	17281255	17281753	AM_27680_000664	1000	+
chr1	17281255	17281753	AM_27680_000665	1000	-
chr1	17281273	17281449	AM_27680_000666	1000	+
chr1	17281308	17281363	AM_27680_000667	1000	+
chr1	17297791	17298105	AM_27680_000678	1000	-
chr1	17297795	17298109	AM_27680_000679	1000	+
chr1	17297816	17298168	AM_27680_000680	1000	+
chr1	17297817	17298169	AM_27680_000681	1000	-
chr1	17297996	17298107	AM_27680_000682	1000	-
chr1	17297996	17298107	AM_27680_000683	1000	+
chr1	17298037	17298147	AM_27680_000684	1000	-
chr1	17298037	17298147	AM_27680_000685	1000	+
chr1	17298078	17298156	AM_27680_000686	1000	+
chr1	17727502	17727822	AM_27680_000687	1000	+
chr1	17727506	17727822	AM_27680_000688	1000	-
chr1	17727709	17727916	AM_27680_000689	1000	+
chr1	17727710	17727917	AM_27680_000690	1000	-
chr1	17727749	17727803	AM_27680_000691	1000	-
chr1	17727751	17727941	AM_27680_000692	1000	-
chr1	17727751	17727941	AM_27680_000693	1000	+
chr1	17727753	17727807	AM_27680_000694	1000	+
chr1	19029610	19029777	AM_27680_000695	1000	+
chr1	19029610	19029777	AM_27680_000696	1000	-
chr1	19029612	19029786	AM_27680_000697	1000	+
chr1	19029620	19029756	AM_27680_000698	1000	-
chr1	19029621	19029757	AM_27680_000699	1000	+
chr1	19029663	19029844	AM_27680_000700	1000	+
chr1	19029665	19029846	AM_27680_000701	1000	+
chr1	19029665	19029846	AM_27680_000702	1000	-
chr1	19029667	19029848	AM_27680_000703	1000	-
chr1	19029726	19029858	AM_27680_000704	1000	+
chr1	19029726	19029858	AM_27680_000705	1000	-
chr1	19203836	19204077	AM_27680_000706	1000	-
chr1	19203836	19204077	AM_27680_000707	1000	+
chr1	19203854	19203945	AM_27680_000708	1000	-
chr1	19203855	19203946	AM_27680_000709	1000	+
chr1	19203871	19204193	AM_27680_000710	1000	+
chr1	19203872	19204194	AM_27680_000711	1000	-
chr1	19203882	19204029	AM_27680_000712	1000	+
chr1	19203886	19204032	AM_27680_000713	1000	-
chr1	19209585	19209816	AM_27680_000714	1000	-
chr1	19209585	19209816	AM_27680_000715	1000	+
chr1	19209669	19209812	AM_27680_000716	1000	+
chr1	19209670	19209813	AM_27680_000717	1000	-
chr1	19209721	19209937	AM_27680_000718	1000	+
chr1	19209721	19209937	AM_27680_000719	1000	-
chr1	19209723	19210011	AM_27680_000720	1000	+
chr1	19209727	19210014	AM_27680_000721	1000	-
chr1	19209765	19209888	AM_27680_000722	1000	+
chr1	19209765	19209888	AM_27680_000723	1000	-
chr1	19211670	19212156	AM_27680_000724	1000	+
chr1	19212013	19212250	AM_27680_000725	1000	+
chr1	19212016	19212253	AM_27680_000726	1000	-
chr1	19212044	19212245	AM_27680_000727	1000	-
chr1	19212046	19212170	AM_27680_000728	1000	+
chr1	19212046	19212170	AM_27680_000729	1000	+
chr1	19212046	19212170	AM_27680_000730	1000	-
chr1	19212046	19212170	AM_27680_000731	1000	-
chr1	19212048	19212249	AM_27680_000732	1000	+
chr1	19212055	19212158	AM_27680_000733	1000	-
chr1	19212055	19212158	AM_27680_000734	1000	+
chr1	19415226	19415442	AM_27680_000735	1000	+
chr1	19415226	19415442	AM_27680_000736	1000	+
chr1	19415226	19415442	AM_27680_000737	1000	+
chr1	19415226	19415442	AM_27680_000738	1000	+
chr1	19415226	19415443	AM_27680_000739	1000	-
chr1	19415226	19415443	AM_27680_000740	1000	-
chr1	19415226	19415443	AM_27680_000741	1000	-
chr1	19415226	19415443	AM_27680_000742	1000	-
chr1	19415270	19415505	AM_27680_000743	1000	+
chr1	19415291	19415584	AM_27680_000744	1000	+
chr1	19415292	19415417	AM_27680_000745	1000	-
chr1	19415293	19415418	AM_27680_000746	1000	+
chr1	19415295	19415587	AM_27680_000747	1000	-
chr1	19415295	19415587	AM_27680_000748	1000	-
chr1	19415295	19415587	AM_27680_000749	1000	-
chr1	19415295	19415587	AM_27680_000750	1000	-
chr1	19415296	19415432	AM_27680_000751	1000	-
chr1	19415296	19415432	AM_27680_000752	1000	-
chr1	19415296	19415432	AM_27680_000753	1000	-
chr1	19415296	19415432	AM_27680_000754	1000	-
chr1	19415296	19415432	AM_27680_000755	1000	+
chr1	19415296	19415432	AM_27680_000756	1000	+
chr1	19415296	19415432	AM_27680_000757	1000	+
chr1	19415296	19415432	AM_27680_000758	1000	+
chr1	19415296	19415539	AM_27680_000759	1000	-
chr1	19415296	19415539	AM_27680_000760	1000	-
chr1	19415296	19415539	AM_27680_000761	1000	-
chr1	19415296	19415539	AM_27680_000762	1000	-
chr1	19438781	19439250	AM_27680_000763	1000	+
chr1	19438999	19439277	AM_27680_000764	1000	+
chr1	19439003	19439277	AM_27680_000765	1000	-
chr1	19439003	19439365	AM_27680_000766	1000	-
chr1	19439078	19439137	AM_27680_000767	1000	-
chr1	19439079	19439138	AM_27680_000768	1000	+
chr1	19439096	19439155	AM_27680_000769	1000	+
chr1	19513870	19514363	AM_27680_000770	1000	+
chr1	19513870	19514363	AM_27680_000771	1000	-
chr1	19513914	19514184	AM_27680_000772	1000	+
chr1	19513918	19514184	AM_27680_000773	1000	-
chr1	19513945	19514066	AM_27680_000774	1000	-
chr1	19513955	19514310	AM_27680_000775	1000	-
chr1	19513956	19514311	AM_27680_000776	1000	+
chr1	19513980	19514132	AM_27680_000777	1000	+
chr1	19513981	19514132	AM_27680_000778	1000	-
chr1	19524192	19524425	AM_27680_000779	1000	-
chr1	19524193	19524426	AM_27680_000780	1000	+
chr1	19524215	19524389	AM_27680_000781	1000	+
chr1	19524221	19524291	AM_27680_000782	1000	+
chr1	19524221	19524291	AM_27680_000783	1000	-
chr1	22155813	22155945	AM_27680_000784	1000	-
chr1	22155814	22155946	AM_27680_000785	1000	+
chr1	22155851	22156250	AM_27680_000786	1000	+
chr1	22155851	22156250	AM_27680_000787	1000	+
chr1	22915563	22915945	AM_27680_000794	1000	+
chr1	22915563	22915949	AM_27680_000795	1000	-
chr1	22915666	22915798	AM_27680_000796	1000	+
chr1	22915666	22915798	AM_27680_000797	1000	+
chr1	22915666	22915798	AM_27680_000798	1000	-
chr1	22915666	22915798	AM_27680_000799	1000	-
chr1	23111287	23111542	AM_27680_000800	1000	-
chr1	23111287	23111542	AM_27680_000801	1000	+
chr1	23111402	23111666	AM_27680_000802	1000	-
chr1	23111444	23111531	AM_27680_000803	1000	-
chr1	23111445	23111532	AM_27680_000804	1000	+
chr1	23111472	23111662	AM_27680_000805	1000	+
chr1	23111472	23111662	AM_27680_000806	1000	-
chr1	23111478	23111558	AM_27680_000807	1000	-
chr1	23111479	23111559	AM_27680_000808	1000	+
chr1	23111503	23111585	AM_27680_000809	1000	-
chr1	23111507	23111589	AM_27680_000810	1000	+
chr1	23221800	23222147	AM_27680_000811	1000	+
chr1	23221839	23222180	AM_27680_000812	1000	+
chr1	23221937	23222240	AM_27680_000813	1000	-
chr1	23222025	23222096	AM_27680_000814	1000	-
chr1	23222025	23222096	AM_27680_000815	1000	+
chr1	23222044	23222153	AM_27680_000816	1000	-
chr1	23222045	23222154	AM_27680_000817	1000	+
chr1	23720354	23720499	AM_27680_000818	1000	+
chr1	23720399	23720662	AM_27680_000819	1000	+
chr1	23720400	23720662	AM_27680_000820	1000	-
chr1	23720415	23720596	AM_27680_000821	1000	+
chr1	23720418	23720599	AM_27680_000822	1000	-
chr1	23720435	23720542	AM_27680_000823	1000	-
chr1	23720435	23720542	AM_27680_000824	1000	+
chr1	23720448	23720552	AM_27680_000825	1000	-
chr1	23720449	23720553	AM_27680_000826	1000	+
chr1	24301282	24301599	AM_27680_000827	1000	+
chr1	24301282	24301599	AM_27680_000828	1000	-
chr1	24301393	24301526	AM_27680_000829	1000	+
chr1	24434714	24435069	AM_27680_000830	1000	+
chr1	24434714	24435073	AM_27680_000831	1000	-
chr1	24434872	24435129	AM_27680_000832	1000	+
chr1	24434873	24435129	AM_27680_000833	1000	-
chr1	24434907	24435069	AM_27680_000834	1000	+
chr1	24434910	24435073	AM_27680_000835	1000	-
chr1	24434919	24435074	AM_27680_000836	1000	-
chr1	24434919	24435074	AM_27680_000837	1000	+
chr1	24664408	24664723	AM_27680_000838	1000	-
chr1	24664449	24664657	AM_27680_000839	1000	+
chr1	24664449	24664657	AM_27680_000840	1000	-
chr1	24664470	24664719	AM_27680_000841	1000	-
chr1	24664471	24664720	AM_27680_000842	1000	+
chr1	24664478	24664730	AM_27680_000843	1000	+
chr1	24664478	24664730	AM_27680_000844	1000	-
chr1	24664529	24664587	AM_27680_000845	1000	-
chr1	24664529	24664587	AM_27680_000846	1000	+
chr1	25717066	25717276	AM_27680_000847	1000	+
chr1	25717066	25717277	AM_27680_000848	1000	-
chr1	27097478	27097836	AM_27680_000849	1000	+
chr1	27097480	27097836	AM_27680_000850	1000	-
chr1	27097580	27097817	AM_27680_000851	1000	+
chr1	27097580	27097818	AM_27680_000852	1000	-
chr1	27097640	27097725	AM_27680_000853	1000	-
chr1	27097640	27097725	AM_27680_000854	1000	+
chr1	27097657	27097757	AM_27680_000855	1000	-
chr1	27097657	27097925	AM_27680_000856	1000	-
chr1	27097658	27097758	AM_27680_000857	1000	+
chr1	27101082	27101240	AM_27680_000858	1000	-
chr1	27101114	27101317	AM_27680_000859	1000	+
chr1	27101114	27101317	AM_27680_000860	1000	-
chr1	27101166	27101277	AM_27680_000861	1000	-
chr1	27101166	27101277	AM_27680_000862	1000	+
chr1	27101178	27101321	AM_27680_000863	1000	-
chr1	27101179	27101322	AM_27680_000864	1000	+
chr1	27105786	27106007	AM_27680_000874	1000	+
chr1	27105873	27105947	AM_27680_000875	1000	-
chr1	27105879	27105981	AM_27680_000876	1000	+
chr1	27105879	27105981	AM_27680_000877	1000	-
chr1	27105904	27106270	AM_27680_000878	1000	+
chr1	27105908	27105996	AM_27680_000879	1000	-
chr1	27105908	27105996	AM_27680_000880	1000	+
chr1	27267858	27268063	AM_27680_000881	1000	+
chr1	27267858	27268067	AM_27680_000882	1000	-
chr1	27267905	27268131	AM_27680_000883	1000	+
chr1	27267980	27268106	AM_27680_000884	1000	+
chr1	27267980	27268106	AM_27680_000885	1000	-
chr1	31230490	31230785	AM_27680_000886	1000	-
chr1	31230494	31230789	AM_27680_000887	1000	+
chr1	31230519	31230874	AM_27680_000888	1000	+
chr1	31230519	31230874	AM_27680_000889	1000	-
chr1	31230572	31230847	AM_27680_000890	1000	+
chr1	31531993	31532425	AM_27680_000891	1000	+
chr1	31531996	31532428	AM_27680_000892	1000	-
chr1	31532003	31532206	AM_27680_000893	1000	+
chr1	31532061	31532199	AM_27680_000894	1000	-
chr1	31532061	31532199	AM_27680_000895	1000	+
chr1	31532083	31532195	AM_27680_000896	1000	-
chr1	31532083	31532195	AM_27680_000897	1000	+
chr1	31532092	31532242	AM_27680_000898	1000	+
chr1	31532093	31532242	AM_27680_000899	1000	-
chr1	32542708	32543078	AM_27680_000900	1000	+
chr1	32542728	32543094	AM_27680_000901	1000	+
chr1	32542732	32543094	AM_27680_000902	1000	-
chr1	32542744	32542807	AM_27680_000903	1000	+
chr1	32542745	32542808	AM_27680_000904	1000	-
chr1	32542765	32542960	AM_27680_000905	1000	+
chr1	32542765	32542960	AM_27680_000906	1000	-
chr1	32542769	32543066	AM_27680_000907	1000	+
chr1	32646515	32646959	AM_27680_000908	1000	+
chr1	32646516	32646960	AM_27680_000909	1000	-
chr1	32646895	32647205	AM_27680_000910	1000	+
chr1	32646895	32647205	AM_27680_000911	1000	-
chr1	32646920	32647284	AM_27680_000912	1000	+
chr1	32646923	32647287	AM_27680_000913	1000	-
chr1	32646931	32647276	AM_27680_000914	1000	-
chr1	32646932	32647277	AM_27680_000915	1000	+
chr1	32655674	32655878	AM_27680_000916	1000	+
chr1	32655674	32655878	AM_27680_000917	1000	-
chr1	32655676	32655884	AM_27680_000918	1000	+
chr1	32655717	32655800	AM_27680_000919	1000	-
chr1	32655742	32656020	AM_27680_000920	1000	+
chr1	32655743	32656020	AM_27680_000921	1000	-
chr1	32655745	32655971	AM_27680_000922	1000	+
chr1	32655747	32655921	AM_27680_000923	1000	-
chr1	32936923	32937219	AM_27680_000924	1000	-
chr1	32936960	32937221	AM_27680_000925	1000	+
chr1	32936960	32937221	AM_27680_000926	1000	-
chr1	32936963	32937111	AM_27680_000927	1000	-
chr1	32936963	32937111	AM_27680_000928	1000	+
chr1	32936965	32937264	AM_27680_000929	1000	-
chr1	32936995	32937061	AM_27680_000930	1000	-
chr1	32936996	32937062	AM_27680_000931	1000	+
chr1	35227317	35227467	AM_27680_000932	1000	-
chr1	35227317	35227467	AM_27680_000933	1000	-
chr1	35227318	35227468	AM_27680_000934	1000	+
chr1	35227318	35227468	AM_27680_000935	1000	+
chr1	38227010	38227407	AM_27680_000936	1000	-
chr1	38227011	38227408	AM_27680_000937	1000	+
chr1	38227052	38227376	AM_27680_000938	1000	+
chr1	38227056	38227379	AM_27680_000939	1000	-
chr1	38227118	38227285	AM_27680_000940	1000	+
chr1	38227164	38227493	AM_27680_000941	1000	+
chr1	38227164	38227497	AM_27680_000942	1000	-
chr1	38227229	38227400	AM_27680_000943	1000	-
chr1	38269688	38270024	AM_27680_000954	1000	+
chr1	38269824	38270093	AM_27680_000955	1000	+
chr1	38269827	38270096	AM_27680_000956	1000	-
chr1	38269860	38270054	AM_27680_000957	1000	-
chr1	38269860	38270054	AM_27680_000958	1000	+
chr1	38269900	38270063	AM_27680_000959	1000	+
chr1	38269901	38270064	AM_27680_000960	1000	-
chr1	38269911	38270245	AM_27680_000961	1000	-
chr1	38269911	38270245	AM_27680_000962	1000	+
chr1	38269919	38270031	AM_27680_000963	1000	+
chr1	38269943	38270003	AM_27680_000964	1000	-
chr1	38269944	38270087	AM_27680_000965	1000	-
chr1	38269945	38270088	AM_27680_000966	1000	+
chr1	38273184	38273559	AM_27680_000967	1000	-
chr1	38273184	38273559	AM_27680_000968	1000	+
chr1	38273348	38273684	AM_27680_000969	1000	+
chr1	38273352	38273684	AM_27680_000970	1000	-
chr1	38273421	38273606	AM_27680_000971	1000	+
chr1	38273425	38273610	AM_27680_000972	1000	-
chr1	39792655	39793155	AM_27680_000973	1000	-
chr1	39792873	39793137	AM_27680_000974	1000	-
chr1	39792928	39793140	AM_27680_000975	1000	-
chr1	39792989	39793085	AM_27680_000976	1000	-
chr1	39792989	39793085	AM_27680_000977	1000	+
chr1	39818371	39818835	AM_27680_000978	1000	+
chr1	39818372	39818836	AM_27680_000979	1000	-
chr1	39818548	39818827	AM_27680_000980	1000	+
chr1	39818614	39819046	AM_27680_000981	1000	+
chr1	39818616	39819046	AM_27680_000982	1000	-
chr1	39818672	39818931	AM_27680_000983	1000	-
chr1	39818673	39818932	AM_27680_000984	1000	+
chr1	39827036	39827202	AM_27680_000985	1000	-
chr1	39827074	39827296	AM_27680_000986	1000	+
chr1	39827074	39827296	AM_27680_000987	1000	-
chr1	39827136	39827262	AM_27680_000988	1000	+
chr1	39827136	39827262	AM_27680_000989	1000	-
chr1	39827182	39827260	AM_27680_000990	1000	+
chr1	39876364	39876628	AM_27680_000991	1000	+
chr1	39876368	39876632	AM_27680_000992	1000	-
chr1	39876409	39876652	AM_27680_000993	1000	-
chr1	39876409	39876652	AM_27680_000994	1000	+
chr1	39876454	39876514	AM_27680_000995	1000	-
chr1	39876454	39876514	AM_27680_000996	1000	+
chr1	39876460	39876563	AM_27680_000997	1000	+
chr1	39877780	39877962	AM_27680_000998	1000	+
chr1	39877784	39877966	AM_27680_000999	1000	-
chr1	39877806	39878106	AM_27680_001000	1000	-
chr1	39877806	39878106	AM_27680_001001	1000	+
chr1	39877846	39878006	AM_27680_001002	1000	-
chr1	39877853	39877929	AM_27680_001003	1000	+
chr1	39877856	39877932	AM_27680_001004	1000	-
chr1	39878712	39878819	AM_27680_001005	1000	-
chr1	39878712	39878819	AM_27680_001006	1000	-
chr1	39878746	39878880	AM_27680_001007	1000	+
chr1	39878746	39878880	AM_27680_001008	1000	-
chr1	39878756	39878825	AM_27680_001009	1000	-
chr1	39878757	39878826	AM_27680_001010	1000	+
chr1	39909118	39909320	AM_27680_001011	1000	+
chr1	39909118	39909322	AM_27680_001012	1000	-
chr1	39909133	39909312	AM_27680_001013	1000	+
chr1	39909137	39909254	AM_27680_001014	1000	+
chr1	39909141	39909258	AM_27680_001015	1000	-
chr1	39909180	39909231	AM_27680_001016	1000	+
chr1	39909180	39909231	AM_27680_001017	1000	-
chr1	39909187	39909351	AM_27680_001018	1000	-
chr1	39909187	39909351	AM_27680_001019	1000	+
chr1	39909195	39909684	AM_27680_001020	1000	-
chr1	39909196	39909685	AM_27680_001021	1000	+
chr1	40980188	40980338	AM_27680_001022	1000	+
chr1	40980190	40980647	AM_27680_001023	1000	+
chr1	40980209	40980392	AM_27680_001024	1000	+
chr1	40980209	40980392	AM_27680_001025	1000	-
chr1	40980219	40980370	AM_27680_001026	1000	-
chr1	40980266	40980402	AM_27680_001027	1000	-
chr1	40980282	40980431	AM_27680_001028	1000	+
chr1	43107962	43108312	AM_27680_001029	1000	-
chr1	43107984	43108234	AM_27680_001030	1000	-
chr1	43107984	43108235	AM_27680_001031	1000	+
chr1	43108090	43108445	AM_27680_001032	1000	-
chr1	43108118	43108437	AM_27680_001033	1000	+
chr1	43108143	43108538	AM_27680_001034	1000	-
chr1	45794558	45794991	AM_27680_001035	1000	-
chr1	45794839	45795053	AM_27680_001036	1000	+
chr1	45794839	45795053	AM_27680_001037	1000	-
chr1	45794896	45795188	AM_27680_001038	1000	+
chr1	45794897	45795188	AM_27680_001039	1000	-
chr1	45794954	45795218	AM_27680_001040	1000	-
chr1	46032516	46032847	AM_27680_001055	1000	-
chr1	46032517	46032843	AM_27680_001056	1000	+
chr1	46032520	46032982	AM_27680_001057	1000	-
chr1	46032520	46032982	AM_27680_001058	1000	-
chr1	46032522	46032678	AM_27680_001059	1000	-
chr1	46032522	46032678	AM_27680_001060	1000	+
chr1	46032524	46032986	AM_27680_001061	1000	+
chr1	46032534	46032672	AM_27680_001062	1000	-
chr1	46032534	46032672	AM_27680_001063	1000	-
chr1	46032534	46032672	AM_27680_001064	1000	+
chr1	46032534	46032672	AM_27680_001065	1000	+
chr1	46032576	46032645	AM_27680_001066	1000	+
chr1	46032576	46032645	AM_27680_001067	1000	-
chr1	46088408	46088816	AM_27680_001068	1000	+
chr1	46088409	46088816	AM_27680_001069	1000	-
chr1	46088638	46088902	AM_27680_001070	1000	+
chr1	46088640	46088860	AM_27680_001071	1000	+
chr1	46088642	46088906	AM_27680_001072	1000	-
chr1	46088677	46088911	AM_27680_001073	1000	+
chr1	46088695	46088783	AM_27680_001074	1000	+
chr1	46088698	46088786	AM_27680_001075	1000	-
chr1	46088699	46088829	AM_27680_001076	1000	+
chr1	46088699	46088829	AM_27680_001077	1000	-
chr1	47078712	47078805	AM_27680_001078	1000	-
chr1	47078716	47078809	AM_27680_001079	1000	+
chr1	47078722	47078871	AM_27680_001080	1000	+
chr1	47078722	47078871	AM_27680_001081	1000	-
chr1	47078736	47078906	AM_27680_001082	1000	+
chr1	47078736	47078906	AM_27680_001083	1000	-
chr1	47078746	47079246	AM_27680_001084	1000	+
chr1	47078748	47078807	AM_27680_001085	1000	+
chr1	47078748	47078807	AM_27680_001086	1000	-
chr1	47078750	47079245	AM_27680_001087	1000	-
chr1	47767792	47767979	AM_27680_001088	1000	+
chr1	47767792	47767980	AM_27680_001089	1000	-
chr1	47767804	47768008	AM_27680_001090	1000	-
chr1	47767804	47768008	AM_27680_001091	1000	+
chr1	47767879	47767944	AM_27680_001092	1000	+
chr1	47767892	47768063	AM_27680_001093	1000	-
chr1	47767892	47768064	AM_27680_001094	1000	+
chr1	52825405	52825571	AM_27680_001095	1000	-
chr1	52825406	52825572	AM_27680_001096	1000	+
chr1	52825426	52825519	AM_27680_001097	1000	-
chr1	52825427	52825520	AM_27680_001098	1000	+
chr1	52825475	52825582	AM_27680_001099	1000	-
chr1	52825477	52825811	AM_27680_001100	1000	-
chr1	52825477	52825811	AM_27680_001101	1000	+
chr1	52825479	52825586	AM_27680_001102	1000	+
chr1	53792201	53792693	AM_27680_001103	1000	+
chr1	53792201	53792693	AM_27680_001104	1000	-
chr1	53792463	53792612	AM_27680_001105	1000	-
chr1	53792463	53792612	AM_27680_001106	1000	+
chr1	53792524	53792687	AM_27680_001107	1000	+
chr1	53792524	53792687	AM_27680_001108	1000	-
chr1	53792526	53792633	AM_27680_001109	1000	+
chr1	53792532	53792658	AM_27680_001110	1000	+
chr1	53792532	53792658	AM_27680_001111	1000	+
chr1	53792532	53792658	AM_27680_001112	1000	-
chr1	53792532	53792658	AM_27680_001113	1000	-
chr1	53792569	53792835	AM_27680_001114	1000	+
chr1	53792572	53792839	AM_27680_001115	1000	-
chr1	53792596	53792661	AM_27680_001116	1000	-
chr1	53792597	53792662	AM_27680_001117	1000	+
chr1	55624516	55624662	AM_27680_001118	1000	+
chr1	55624516	55624662	AM_27680_001119	1000	-
chr1	55624561	55624631	AM_27680_001120	1000	+
chr1	55624565	55624635	AM_27680_001121	1000	-
chr1	55624569	55624689	AM_27680_001122	1000	+
chr1	55624572	55624692	AM_27680_001123	1000	-
chr1	55624578	55624688	AM_27680_001124	1000	+
chr1	55624578	55624688	AM_27680_001125	1000	-
chr1	65113510	65113741	AM_27680_001126	1000	-
chr1	65113516	65113787	AM_27680_001127	1000	+
chr1	65113519	65113790	AM_27680_001128	1000	-
chr1	65113528	65113597	AM_27680_001129	1000	-
chr1	65113528	65113597	AM_27680_001130	1000	+
chr1	65113536	65113956	AM_27680_001131	1000	+
chr1	65113551	65113631	AM_27680_001132	1000	-
chr1	65247099	65247352	AM_27680_001133	1000	-
chr1	65247099	65247352	AM_27680_001134	1000	+
chr1	65247171	65247363	AM_27680_001135	1000	+
chr1	65247200	65247296	AM_27680_001136	1000	+
chr1	67154768	67154992	AM_27680_001137	1000	-
chr1	67154769	67154993	AM_27680_001138	1000	+
chr1	67154873	67155144	AM_27680_001139	1000	+
chr1	67154873	67155148	AM_27680_001140	1000	-
chr1	67154919	67155140	AM_27680_001141	1000	+
chr1	67154919	67155407	AM_27680_001142	1000	+
chr1	67154919	67155409	AM_27680_001143	1000	-
chr1	67154920	67155141	AM_27680_001144	1000	-
chr1	67154938	67155125	AM_27680_001145	1000	-
chr1	67154939	67155126	AM_27680_001146	1000	+
chr1	67519208	67519611	AM_27680_001155	1000	+
chr1	67519209	67519612	AM_27680_001156	1000	-
chr1	67519374	67519541	AM_27680_001157	1000	+
chr1	67519374	67519541	AM_27680_001158	1000	-
chr1	67519461	67519693	AM_27680_001159	1000	+
chr1	67519465	67519697	AM_27680_001160	1000	-
chr1	67519487	67519563	AM_27680_001161	1000	+
chr1	67519487	67519563	AM_27680_001162	1000	-
chr1	70541862	70541958	AM_27680_001163	1000	+
chr1	70541863	70541959	AM_27680_001164	1000	-
chr1	70541920	70542042	AM_27680_001165	1000	-
chr1	71512465	71512807	AM_27680_001166	1000	+
chr1	71512469	71512811	AM_27680_001167	1000	-
chr1	71512517	71512807	AM_27680_001168	1000	+
chr1	71512517	71512811	AM_27680_001169	1000	-
chr1	71512548	71512707	AM_27680_001170	1000	+
chr1	71512601	71512769	AM_27680_001171	1000	-
chr1	71512601	71512769	AM_27680_001172	1000	+
chr1	71512626	71512822	AM_27680_001173	1000	-
chr1	71512627	71512823	AM_27680_001174	1000	+
chr1	71512660	71512846	AM_27680_001175	1000	-
chr1	71512661	71512847	AM_27680_001176	1000	+
chr1	74647978	74648336	AM_27680_001177	1000	-
chr1	74647978	74648336	AM_27680_001178	1000	-
chr1	74647978	74648337	AM_27680_001179	1000	+
chr1	74647978	74648337	AM_27680_001180	1000	+
chr1	74648232	74648477	AM_27680_001181	1000	+
chr1	74648232	74648477	AM_27680_001182	1000	-
chr1	74648246	74648347	AM_27680_001183	1000	-
chr1	74648251	74648530	AM_27680_001184	1000	+
chr1	75037170	75037490	AM_27680_001185	1000	+
chr1	75037174	75037486	AM_27680_001186	1000	-
chr1	75037195	75037466	AM_27680_001187	1000	-
chr1	75037195	75037466	AM_27680_001188	1000	+
chr1	75037198	75037359	AM_27680_001189	1000	-
chr1	75037245	75037566	AM_27680_001190	1000	+
chr1	75037245	75037566	AM_27680_001191	1000	+
chr1	75037248	75037569	AM_27680_001192	1000	-
chr1	75078217	75078409	AM_27680_001193	1000	-
chr1	75078219	75078497	AM_27680_001194	1000	+
chr1	75078223	75078501	AM_27680_001195	1000	-
chr1	75078288	75078362	AM_27680_001196	1000	+
chr1	75101927	75102074	AM_27680_001197	1000	+
chr1	75101931	75102078	AM_27680_001198	1000	-
chr1	85136550	85136962	AM_27680_001199	1000	-
chr1	85136550	85136962	AM_27680_001200	1000	+
chr1	85136665	85136920	AM_27680_001201	1000	-
chr1	85136665	85136920	AM_27680_001202	1000	-
chr1	85136666	85136921	AM_27680_001203	1000	+
chr1	85136666	85136921	AM_27680_001204	1000	+
chr1	85136713	85136926	AM_27680_001205	1000	+
chr1	85136716	85136929	AM_27680_001206	1000	-
chr1	85136852	85136946	AM_27680_001207	1000	+
chr1	85136854	85136948	AM_27680_001208	1000	-
chr1	85136857	85137027	AM_27680_001209	1000	-
chr1	86952229	86952388	AM_27680_001210	1000	-
chr1	86952230	86952389	AM_27680_001211	1000	+
chr1	86952243	86952489	AM_27680_001212	1000	-
chr1	86952259	86952383	AM_27680_001213	1000	-
chr1	91981267	91981428	AM_27680_001214	1000	+
chr1	91981316	91981463	AM_27680_001215	1000	+
chr1	91981318	91981465	AM_27680_001216	1000	-
chr1	91981371	91981561	AM_27680_001217	1000	-
chr1	92433744	92433878	AM_27680_001229	1000	-
chr1	92433744	92433878	AM_27680_001230	1000	+
chr1	92433753	92434014	AM_27680_001231	1000	-
chr1	92433753	92434014	AM_27680_001232	1000	+
chr1	92433761	92434150	AM_27680_001233	1000	-
chr1	92433767	92434031	AM_27680_001234	1000	-
chr1	92433797	92433935	AM_27680_001235	1000	+
chr1	92946216	92946615	AM_27680_001236	1000	+
chr1	92946389	92946535	AM_27680_001237	1000	-
chr1	92946389	92946535	AM_27680_001238	1000	+
chr1	92946392	92946530	AM_27680_001239	1000	+
chr1	92946392	92946530	AM_27680_001240	1000	-
chr1	92946477	92946634	AM_27680_001241	1000	-
chr1	92946477	92946634	AM_27680_001242	1000	-
chr1	92946478	92946635	AM_27680_001243	1000	+
chr1	92946478	92946635	AM_27680_001244	1000	+
chr1	92946511	92946624	AM_27680_001245	1000	-
chr1	92946513	92946566	AM_27680_001246	1000	+
chr1	92946513	92946566	AM_27680_001247	1000	-
chr1	94651972	94652095	AM_27680_001248	1000	+
chr1	94652033	94652339	AM_27680_001249	1000	+
chr1	94652034	94652162	AM_27680_001250	1000	+
chr1	94652035	94652341	AM_27680_001251	1000	-
chr1	99163943	99164404	AM_27680_001252	1000	+
chr1	99164092	99164394	AM_27680_001253	1000	+
chr1	99164093	99164394	AM_27680_001254	1000	-
chr1	99164289	99164378	AM_27680_001255	1000	-
chr1	99164289	99164378	AM_27680_001256	1000	+
chr1	103452954	103453372	AM_27680_001257	1000	+
chr1	103453150	103453320	AM_27680_001258	1000	+
chr1	103453171	103453231	AM_27680_001259	1000	+
chr1	103453171	103453282	AM_27680_001260	1000	-
chr1	103453173	103453231	AM_27680_001261	1000	-
chr1	113237237	113237529	AM_27680_001262	1000	-
chr1	113237399	113237638	AM_27680_001263	1000	+
chr1	113237407	113237498	AM_27680_001264	1000	-
chr1	113237407	113237498	AM_27680_001265	1000	+
chr1	113237410	113237547	AM_27680_001266	1000	-
chr1	113237410	113237547	AM_27680_001267	1000	+
chr1	113237412	113237490	AM_27680_001268	1000	-
chr1	113237438	113237508	AM_27680_001269	1000	+
chr1	113241225	113241453	AM_27680_001270	1000	+
chr1	113241259	113241378	AM_27680_001271	1000	-
chr1	113241259	113241378	AM_27680_001272	1000	+
chr1	113241289	113241356	AM_27680_001273	1000	+
chr1	113241289	113241356	AM_27680_001274	1000	-
chr1	113241299	113241579	AM_27680_001275	1000	-
chr1	117078566	117078766	AM_27680_001276	1000	-
chr1	117078691	117078755	AM_27680_001277	1000	+
chr1	117078692	117078756	AM_27680_001278	1000	-
chr1	117086716	117087041	AM_27680_001279	1000	-
chr1	117086717	117087042	AM_27680_001280	1000	+
chr1	117086728	117087106	AM_27680_001281	1000	+
chr1	117086732	117087106	AM_27680_001282	1000	-
chr1	117086784	117087079	AM_27680_001283	1000	-
chr1	117086784	117087079	AM_27680_001284	1000	+
chr1	117086892	117087084	AM_27680_001285	1000	+
chr1	118165386	118165720	AM_27680_001286	1000	+
chr1	118165388	118165720	AM_27680_001287	1000	-
chr1	118165651	118166078	AM_27680_001288	1000	-
chr1	118165663	118165786	AM_27680_001289	1000	-
chr1	118165664	118165787	AM_27680_001290	1000	+
chr1	118165688	118165753	AM_27680_001291	1000	+
chr1	118165688	118165753	AM_27680_001292	1000	+
chr1	118165688	118165753	AM_27680_001293	1000	+
chr1	118165688	118165753	AM_27680_001294	1000	-
chr1	118165688	118165753	AM_27680_001295	1000	-
chr1	118165688	118165753	AM_27680_001296	1000	-
chr1	118536923	118537109	AM_27680_001305	1000	-
chr1	118536976	118537104	AM_27680_001306	1000	+
chr1	118536980	118537108	AM_27680_001307	1000	-
chr1	118537034	118537104	AM_27680_001308	1000	+
chr1	118537079	118537226	AM_27680_001309	1000	+
chr1	119575707	119576042	AM_27680_001310	1000	-
chr1	119575707	119576042	AM_27680_001311	1000	+
chr1	119575864	119576081	AM_27680_001312	1000	+
chr1	119575872	119576071	AM_27680_001313	1000	-
chr1	119575872	119576071	AM_27680_001314	1000	+
chr1	119575905	119576058	AM_27680_001315	1000	-
chr1	119575906	119576059	AM_27680_001316	1000	+
chr1	119575910	119575988	AM_27680_001317	1000	+
chr1	119575910	119575990	AM_27680_001318	1000	-
chr1	120457916	120458077	AM_27680_001319	1000	+
chr1	120457962	120458148	AM_27680_001320	1000	+
chr1	120457965	120458151	AM_27680_001321	1000	-
chr1	120458005	120458113	AM_27680_001322	1000	-
chr1	120458006	120458114	AM_27680_001323	1000	+
chr1	120458201	120458349	AM_27680_001324	1000	-
chr1	120458202	120458350	AM_27680_001325	1000	+
chr1	120458244	120458370	AM_27680_001326	1000	+
chr1	120458278	120458353	AM_27680_001327	1000	-
chr1	120458278	120458353	AM_27680_001328	1000	+
chr1	146743607	146743950	AM_27680_001329	1000	+
chr1	146743607	146743950	AM_27680_001330	1000	+
chr1	146743607	146743950	AM_27680_001331	1000	-
chr1	146743607	146743950	AM_27680_001332	1000	-
chr1	146743768	146744033	AM_27680_001333	1000	-
chr1	146743833	146744009	AM_27680_001334	1000	+
chr1	146743837	146744008	AM_27680_001335	1000	-
chr1	146743838	146744258	AM_27680_001336	1000	-
chr1	146743838	146744258	AM_27680_001337	1000	+
chr1	146743846	146743955	AM_27680_001338	1000	+
chr1	146743847	146743956	AM_27680_001339	1000	-
chr1	146743857	146743970	AM_27680_001340	1000	-
chr1	146743858	146743971	AM_27680_001341	1000	+
chr1	146765114	146765423	AM_27680_001342	1000	-
chr1	146765221	146765508	AM_27680_001343	1000	+
chr1	146765225	146765508	AM_27680_001344	1000	-
chr1	146765308	146765803	AM_27680_001345	1000	+
chr1	146765311	146765806	AM_27680_001346	1000	-
chr1	146765346	146765411	AM_27680_001347	1000	+
chr1	146765356	146765468	AM_27680_001348	1000	-
chr1	146765357	146765469	AM_27680_001349	1000	+
chr1	147095970	147096398	AM_27680_001350	1000	+
chr1	147095970	147096398	AM_27680_001351	1000	-
chr1	147096204	147096540	AM_27680_001352	1000	+
chr1	147096207	147096544	AM_27680_001353	1000	-
chr1	147096245	147096346	AM_27680_001354	1000	-
chr1	147096246	147096347	AM_27680_001355	1000	+
chr1	147096255	147096364	AM_27680_001356	1000	-
chr1	147096255	147096364	AM_27680_001357	1000	+
chr1	147096298	147096631	AM_27680_001358	1000	+
chr1	149858010	149858214	AM_27680_001359	1000	+
chr1	149858014	149858217	AM_27680_001360	1000	-
chr1	149858016	149858273	AM_27680_001361	1000	+
chr1	149858020	149858273	AM_27680_001362	1000	-
chr1	149858065	149858351	AM_27680_001363	1000	+
chr1	149858066	149858351	AM_27680_001364	1000	-
chr1	149858080	149858436	AM_27680_001365	1000	+
chr1	149858080	149858436	AM_27680_001366	1000	-
chr1	149858151	149858275	AM_27680_001367	1000	+
chr1	149858162	149858247	AM_27680_001368	1000	-
chr1	149858162	149858247	AM_27680_001369	1000	+
chr1	151314961	151315191	AM_27680_001370	1000	-
chr1	151314961	151315191	AM_27680_001371	1000	+
chr1	151315046	151315246	AM_27680_001372	1000	-
chr1	151315046	151315292	AM_27680_001373	1000	-
chr1	151315046	151315292	AM_27680_001374	1000	-
chr1	151315075	151315278	AM_27680_001375	1000	-
chr1	151584481	151584913	AM_27680_001376	1000	-
chr1	151584482	151584909	AM_27680_001377	1000	+
chr1	151584540	151584896	AM_27680_001378	1000	-
chr1	151584540	151584896	AM_27680_001379	1000	+
chr1	151584633	151584911	AM_27680_001380	1000	+
chr1	151584637	151584911	AM_27680_001381	1000	-
chr1	151584756	151585085	AM_27680_001382	1000	-
chr1	151584779	151584856	AM_27680_001383	1000	-
chr1	151584780	151584857	AM_27680_001384	1000	+
chr1	151584796	151584853	AM_27680_001385	1000	+
chr1	151584796	151584853	AM_27680_001386	1000	-
chr1	151584798	151585116	AM_27680_001387	1000	+
chr1	151584802	151585119	AM_27680_001388	1000	-
chr1	151665329	151665549	AM_27680_001389	1000	-
chr1	151665394	151665523	AM_27680_001390	1000	+
chr1	151665398	151665527	AM_27680_001391	1000	-
chr1	151665464	151665918	AM_27680_001392	1000	-
chr1	151665465	151665919	AM_27680_001393	1000	+
chr1	151665468	151665522	AM_27680_001394	1000	+
chr1	151665468	151665522	AM_27680_001395	1000	-
chr1	151665484	151665804	AM_27680_001396	1000	+
chr1	151665485	151665805	AM_27680_001397	1000	-
chr1	151665496	151665677	AM_27680_001398	1000	+
chr1	151665498	151665677	AM_27680_001399	1000	-
chr1	151735783	151736076	AM_27680_000016	1000	+
chr1	151735783	151736077	AM_27680_000017	1000	-
chr1	151735921	151736223	AM_27680_000018	1000	+
chr1	151735921	151736223	AM_27680_000019	1000	-
chr1	151735923	151736136	AM_27680_000020	1000	+
chr1	151735976	151736111	AM_27680_000021	1000	-
chr1	151735978	151736048	AM_27680_000022	1000	+
chr1	151735981	151736051	AM_27680_000023	1000	-
chr1	151736012	151736071	AM_27680_000024	1000	+
chr1	151736012	151736071	AM_27680_000025	1000	-
chr1	152127969	152128148	AM_27680_000026	1000	+
chr1	152281052	152281273	AM_27680_000027	1000	-
chr1	152281165	152281459	AM_27680_000028	1000	+
chr1	152281165	152281459	AM_27680_000029	1000	+
chr1	152281168	152281282	AM_27680_000030	1000	+
chr1	152281168	152281282	AM_27680_000031	1000	+
chr1	152281168	152281282	AM_27680_000032	1000	-
chr1	152281168	152281282	AM_27680_000033	1000	-
chr1	152281210	152281405	AM_27680_000034	1000	+
chr1	152281210	152281405	AM_27680_000035	1000	-
chr1	152283248	152283521	AM_27680_000036	1000	+
chr1	152283251	152283524	AM_27680_000037	1000	-
chr1	152283342	152283517	AM_27680_000038	1000	+
chr1	152324149	152324374	AM_27680_000039	1000	+
chr1	152324220	152324332	AM_27680_000040	1000	-
chr1	152324221	152324333	AM_27680_000041	1000	+
chr1	152324238	152324372	AM_27680_000042	1000	+
chr1	152324238	152324372	AM_27680_000043	1000	-
chr1	152324288	152324360	AM_27680_000044	1000	-
chr1	152324289	152324361	AM_27680_000045	1000	+
chr1	152324299	152324524	AM_27680_000046	1000	-
chr1	152324299	152324524	AM_27680_000047	1000	+
chr1	155159674	155159855	AM_27680_000048	1000	-
chr1	155159675	155159856	AM_27680_000049	1000	+
chr1	155159689	155159876	AM_27680_000050	1000	-
chr1	155159689	155159876	AM_27680_000051	1000	+
chr1	155159734	155159899	AM_27680_000052	1000	-
chr1	155159734	155159899	AM_27680_000053	1000	-
chr1	155159747	155159877	AM_27680_000054	1000	+
chr1	155159751	155159881	AM_27680_000055	1000	-
chr1	155224382	155224529	AM_27680_000056	1000	-
chr1	155224382	155224529	AM_27680_000057	1000	+
chr1	155224428	155224573	AM_27680_000058	1000	+
chr1	155224431	155224575	AM_27680_000059	1000	-
chr1	155224431	155224575	AM_27680_000060	1000	+
chr1	155224433	155224544	AM_27680_000061	1000	+
chr1	155224494	155224583	AM_27680_000062	1000	-
chr1	155224495	155224584	AM_27680_000063	1000	+
chr1	155224505	155224571	AM_27680_000064	1000	-
chr1	155224505	155224571	AM_27680_000065	1000	+
chr1	155240587	155240738	AM_27680_000066	1000	+
chr1	155240590	155240741	AM_27680_000067	1000	-
chr1	155726683	155727069	AM_27680_000068	1000	-
chr1	155726683	155727069	AM_27680_000069	1000	+
chr1	155726928	155727082	AM_27680_000070	1000	+
chr1	155726928	155727082	AM_27680_000071	1000	-
chr1	155726947	155727067	AM_27680_000072	1000	+
chr1	155726951	155727071	AM_27680_000073	1000	-
chr1	155726986	155727115	AM_27680_000074	1000	+
chr1	155726989	155727118	AM_27680_000075	1000	-
chr1	155726994	155727080	AM_27680_000076	1000	-
chr1	155726995	155727081	AM_27680_000077	1000	+
chr1	155726997	155727362	AM_27680_000078	1000	-
chr1	155727023	155727131	AM_27680_000079	1000	+
chr1	155735437	155735791	AM_27680_000080	1000	+
chr1	155735437	155735795	AM_27680_000081	1000	-
chr1	155735707	155735873	AM_27680_000082	1000	-
chr1	155735708	155735874	AM_27680_000083	1000	+
chr1	155753504	155753849	AM_27680_000084	1000	-
chr1	155753700	155754129	AM_27680_000085	1000	+
chr1	155753705	155754200	AM_27680_000086	1000	+
chr1	155753705	155754200	AM_27680_000087	1000	-
chr1	155989582	155990002	AM_27680_000094	1000	+
chr1	155989586	155990006	AM_27680_000095	1000	-
chr1	155989727	155990041	AM_27680_000096	1000	+
chr1	155989727	155990041	AM_27680_000097	1000	-
chr1	155989751	155990111	AM_27680_000098	1000	+
chr1	155989752	155990111	AM_27680_000099	1000	-
chr1	155989792	155990249	AM_27680_000100	1000	-
chr1	155989792	155990249	AM_27680_000101	1000	+
chr1	155989853	155990231	AM_27680_000102	1000	+
chr1	156126090	156126322	AM_27680_000103	1000	+
chr1	156126094	156126326	AM_27680_000104	1000	-
chr1	156126217	156126301	AM_27680_000105	1000	-
chr1	156126226	156126419	AM_27680_000106	1000	-
chr1	156126226	156126419	AM_27680_000107	1000	+
chr1	156126254	156126360	AM_27680_000108	1000	-
chr1	156126255	156126361	AM_27680_000109	1000	+
chr1	156126273	156126456	AM_27680_000110	1000	-
chr1	156883123	156883505	AM_27680_000111	1000	+
chr1	156883123	156883505	AM_27680_000112	1000	-
chr1	156883207	156883506	AM_27680_000113	1000	+
chr1	156883207	156883506	AM_27680_000114	1000	+
chr1	156883408	156883557	AM_27680_000115	1000	-
chr1	156883410	156883529	AM_27680_000116	1000	+
chr1	156883410	156883529	AM_27680_000117	1000	-
chr1	156883412	156883561	AM_27680_000118	1000	+
chr1	156883479	156883583	AM_27680_000119	1000	+
chr1	157516460	157516856	AM_27680_000120	1000	+
chr1	157516460	157516857	AM_27680_000121	1000	-
chr1	157516671	157517119	AM_27680_000122	1000	-
chr1	157516671	157517119	AM_27680_000123	1000	+
chr1	157516751	157516852	AM_27680_000124	1000	+
chr1	157516762	157516837	AM_27680_000125	1000	+
chr1	157516765	157516840	AM_27680_000126	1000	-
chr1	157516775	157517166	AM_27680_000127	1000	+
chr1	158617116	158617426	AM_27680_000128	1000	-
chr1	158617116	158617426	AM_27680_000129	1000	+
chr1	158617205	158617402	AM_27680_000130	1000	-
chr1	158617205	158617402	AM_27680_000131	1000	+
chr1	158617284	158617400	AM_27680_000132	1000	+
chr1	158618278	158618738	AM_27680_000133	1000	-
chr1	158618278	158618738	AM_27680_000134	1000	+
chr1	158618387	158618482	AM_27680_000135	1000	-
chr1	158618387	158618482	AM_27680_000136	1000	-
chr1	158618387	158618851	AM_27680_000137	1000	+
chr1	158618388	158618483	AM_27680_000138	1000	+
chr1	158618388	158618483	AM_27680_000139	1000	+
chr1	158618393	158618601	AM_27680_000140	1000	+
chr1	158618399	158618612	AM_27680_000141	1000	+
chr1	158618399	158618614	AM_27680_000142	1000	-
chr1	159778836	159779016	AM_27680_000143	1000	+
chr1	159778944	159779031	AM_27680_000144	1000	-
chr1	159778991	159779069	AM_27680_000145	1000	-
chr1	159778991	159779069	AM_27680_000146	1000	-
chr1	159778991	159779069	AM_27680_000147	1000	+
chr1	159778991	159779069	AM_27680_000148	1000	+
chr1	160260886	160261258	AM_27680_000149	1000	-
chr1	160261056	160261247	AM_27680_000150	1000	+
chr1	160261060	160261247	AM_27680_000151	1000	-
chr1	160261125	160261291	AM_27680_000152	1000	+
chr1	160261126	160261292	AM_27680_000153	1000	-
chr1	160261137	160261346	AM_27680_000154	1000	+
chr1	160261140	160261349	AM_27680_000155	1000	-
chr1	160261148	160261494	AM_27680_000156	1000	-
chr1	160261148	160261494	AM_27680_000157	1000	+
chr1	160261150	160261249	AM_27680_000158	1000	+
chr1	160261202	160261350	AM_27680_000159	1000	+
chr1	160261202	160261350	AM_27680_000160	1000	-
chr1	160261210	160261400	AM_27680_000161	1000	-
chr1	160261211	160261401	AM_27680_000162	1000	+
chr1	160268486	160268807	AM_27680_000163	1000	+
chr1	160268643	160268773	AM_27680_000164	1000	-
chr1	160268644	160268774	AM_27680_000165	1000	+
chr1	160268652	160268921	AM_27680_000166	1000	+
chr1	160268652	160268921	AM_27680_000167	1000	-
chr1	160268694	160268775	AM_27680_000168	1000	+
chr1	160268694	160268775	AM_27680_000169	1000	-
chr1	160268746	160268862	AM_27680_000170	1000	-
chr1	161007456	161007842	AM_27680_000171	1000	-
chr1	161007456	161007842	AM_27680_000172	1000	+
chr1	161007507	161007801	AM_27680_000173	1000	+
chr1	161007510	161007804	AM_27680_000174	1000	-
chr1	161007531	161007724	AM_27680_000175	1000	-
chr1	161007531	161007724	AM_27680_000176	1000	+
chr1	161007594	161007844	AM_27680_000177	1000	-
chr1	161007616	161007849	AM_27680_000178	1000	+
chr1	169677614	169677947	AM_27680_000179	1000	-
chr1	169677614	169677947	AM_27680_000180	1000	+
chr1	169677677	169677810	AM_27680_000181	1000	+
chr1	169677677	169677810	AM_27680_000182	1000	+
chr1	169677688	169677801	AM_27680_000183	1000	+
chr1	169677752	169678031	AM_27680_000184	1000	-
chr1	169677752	169678031	AM_27680_000185	1000	-
chr1	171492226	171492444	AM_27680_000199	1000	-
chr1	171492226	171492444	AM_27680_000200	1000	+
chr1	171492231	171492427	AM_27680_000201	1000	+
chr1	171492231	171492427	AM_27680_000202	1000	-
chr1	171492283	171492451	AM_27680_000203	1000	+
chr1	171492394	171492507	AM_27680_000204	1000	+
chr1	171492394	171492509	AM_27680_000205	1000	-
chr1	171492404	171492490	AM_27680_000206	1000	-
chr1	171501602	171502059	AM_27680_000207	1000	+
chr1	171501741	171502016	AM_27680_000208	1000	+
chr1	171501865	171501997	AM_27680_000209	1000	-
chr1	171501865	171501997	AM_27680_000210	1000	+
chr1	171510434	171510740	AM_27680_000211	1000	+
chr1	171510434	171510740	AM_27680_000212	1000	+
chr1	171510449	171510807	AM_27680_000213	1000	+
chr1	171510487	171510681	AM_27680_000214	1000	+
chr1	171510487	171510681	AM_27680_000215	1000	-
chr1	171510596	171510716	AM_27680_000216	1000	-
chr1	171510596	171510716	AM_27680_000217	1000	+
chr1	175334775	175335195	AM_27680_000218	1000	-
chr1	175334775	175335195	AM_27680_000219	1000	+
chr1	175334948	175335173	AM_27680_000220	1000	+
chr1	175334952	175335177	AM_27680_000221	1000	-
chr1	175335039	175335356	AM_27680_000222	1000	-
chr1	175335039	175335356	AM_27680_000223	1000	+
chr1	175335057	175335143	AM_27680_000224	1000	+
chr1	175335060	175335146	AM_27680_000225	1000	-
chr1	175335125	175335203	AM_27680_000226	1000	+
chr1	175372223	175372532	AM_27680_000227	1000	+
chr1	175372223	175372532	AM_27680_000228	1000	-
chr1	175372282	175372461	AM_27680_000229	1000	-
chr1	175372323	175372456	AM_27680_000230	1000	+
chr1	176983623	176984056	AM_27680_000231	1000	-
chr1	176983851	176983956	AM_27680_000232	1000	-
chr1	176983851	176983956	AM_27680_000233	1000	+
chr1	176983903	176984012	AM_27680_000234	1000	+
chr1	176983906	176984015	AM_27680_000235	1000	-
chr1	176983926	176983993	AM_27680_000236	1000	-
chr1	176983927	176983994	AM_27680_000237	1000	+
chr1	176993727	176993929	AM_27680_000238	1000	-
chr1	176993735	176993983	AM_27680_000239	1000	+
chr1	176993738	176993987	AM_27680_000240	1000	-
chr1	176993746	176993983	AM_27680_000241	1000	+
chr1	176993746	176993987	AM_27680_000242	1000	-
chr1	176993788	176993981	AM_27680_000243	1000	+
chr1	179335533	179335718	AM_27680_000244	1000	+
chr1	179335537	179335722	AM_27680_000245	1000	-
chr1	179335555	179335724	AM_27680_000246	1000	+
chr1	179335555	179335728	AM_27680_000247	1000	-
chr1	179335623	179335674	AM_27680_000248	1000	+
chr1	179362734	179363110	AM_27680_000249	1000	+
chr1	179362735	179363111	AM_27680_000250	1000	-
chr1	179362978	179363106	AM_27680_000251	1000	+
chr1	179362981	179363109	AM_27680_000252	1000	-
chr1	179363014	179363377	AM_27680_000253	1000	-
chr1	179363014	179363377	AM_27680_000254	1000	+
chr1	179363110	179363379	AM_27680_000255	1000	+
chr1	179363111	179363379	AM_27680_000256	1000	-
chr1	180010737	180011042	AM_27680_000257	1000	+
chr1	180010791	180011064	AM_27680_000258	1000	+
chr1	180010792	180010913	AM_27680_000259	1000	-
chr1	180010792	180010913	AM_27680_000260	1000	-
chr1	180010792	180010914	AM_27680_000261	1000	+
chr1	180010792	180010914	AM_27680_000262	1000	+
chr1	180010793	180011064	AM_27680_000263	1000	-
chr1	180010856	180011033	AM_27680_000264	1000	+
chr1	180010856	180011033	AM_27680_000265	1000	-
chr1	181479449	181479684	AM_27680_000279	1000	+
chr1	181479452	181479687	AM_27680_000280	1000	-
chr1	181479463	181479902	AM_27680_000281	1000	-
chr1	181479508	181479654	AM_27680_000282	1000	+
chr1	181479508	181479654	AM_27680_000283	1000	-
chr1	181479563	181479647	AM_27680_000284	1000	+
chr1	181479564	181479648	AM_27680_000285	1000	-
chr1	181479583	181479678	AM_27680_000286	1000	-
chr1	181695129	181695330	AM_27680_000287	1000	-
chr1	181695148	181695307	AM_27680_000288	1000	+
chr1	181695148	181695307	AM_27680_000289	1000	-
chr1	181695188	181695310	AM_27680_000290	1000	+
chr1	181695189	181695310	AM_27680_000291	1000	-
chr1	181695247	181695406	AM_27680_000292	1000	-
chr1	181695250	181695705	AM_27680_000293	1000	-
chr1	181695250	181695705	AM_27680_000294	1000	-
chr1	181695251	181695706	AM_27680_000295	1000	+
chr1	181695251	181695706	AM_27680_000296	1000	+
chr1	181695252	181695617	AM_27680_000297	1000	+
chr1	181695276	181695491	AM_27680_000298	1000	+
chr1	181695276	181695491	AM_27680_000299	1000	-
chr1	181752683	181752981	AM_27680_000300	1000	+
chr1	181752721	181752974	AM_27680_000301	1000	+
chr1	181752721	181752974	AM_27680_000302	1000	-
chr1	181752855	181753003	AM_27680_000303	1000	-
chr1	186059547	186059965	AM_27680_000304	1000	+
chr1	186059547	186059965	AM_27680_000305	1000	+
chr1	186059547	186059965	AM_27680_000306	1000	-
chr1	186059547	186059965	AM_27680_000307	1000	-
chr1	186059651	186059957	AM_27680_000308	1000	-
chr1	186059651	186059957	AM_27680_000309	1000	+
chr1	186059818	186060003	AM_27680_000310	1000	+
chr1	186059818	186060004	AM_27680_000311	1000	-
chr1	186059862	186060006	AM_27680_000312	1000	-
chr1	186059901	186060057	AM_27680_000313	1000	-
chr1	186059902	186060057	AM_27680_000314	1000	+
chr1	186286531	186286714	AM_27680_000315	1000	+
chr1	186286532	186286704	AM_27680_000316	1000	+
chr1	186286533	186286714	AM_27680_000317	1000	-
chr1	186286601	186286655	AM_27680_000318	1000	+
chr1	186286601	186286655	AM_27680_000319	1000	-
chr1	186286614	186286770	AM_27680_000320	1000	+
chr1	186286618	186286773	AM_27680_000321	1000	-
chr1	186286624	186286833	AM_27680_000322	1000	-
chr1	186286624	186286833	AM_27680_000323	1000	+
chr1	192129413	192129611	AM_27680_000324	1000	+
chr1	192129417	192129615	AM_27680_000325	1000	-
chr1	192129471	192129627	AM_27680_000326	1000	+
chr1	192129471	192129627	AM_27680_000327	1000	-
chr1	192129516	192129929	AM_27680_000328	1000	+
chr1	197316299	197316605	AM_27680_000329	1000	-
chr1	197316450	197316584	AM_27680_000330	1000	+
chr1	197316475	197316556	AM_27680_000331	1000	-
chr1	197316475	197316556	AM_27680_000332	1000	+
chr1	197316512	197316575	AM_27680_000333	1000	-
chr1	197390029	197390361	AM_27680_000334	1000	-
chr1	197390029	197390361	AM_27680_000335	1000	+
chr1	197390046	197390325	AM_27680_000336	1000	+
chr1	197390046	197390325	AM_27680_000337	1000	-
chr1	197390125	197390346	AM_27680_000338	1000	-
chr1	197390213	197390470	AM_27680_000339	1000	-
chr1	197390269	197390505	AM_27680_000340	1000	-
chr1	198721678	198721779	AM_27680_000341	1000	+
chr1	198721678	198721779	AM_27680_000342	1000	-
chr1	198721695	198721801	AM_27680_000343	1000	+
chr1	198721695	198721801	AM_27680_000344	1000	+
chr1	198721708	198721798	AM_27680_000345	1000	+
chr1	198721712	198721802	AM_27680_000346	1000	-
chr1	198721723	198722032	AM_27680_000347	1000	+
chr1	198721723	198722032	AM_27680_000348	1000	-
chr1	200378304	200378429	AM_27680_000349	1000	-
chr1	200378343	200378470	AM_27680_000350	1000	+
chr1	200378347	200378470	AM_27680_000351	1000	-
chr1	200378367	200378435	AM_27680_000352	1000	+
chr1	200378390	200378648	AM_27680_000353	1000	-
chr1	200378390	200378648	AM_27680_000354	1000	+
chr1	200378434	200378506	AM_27680_000355	1000	+
chr1	200378438	200378510	AM_27680_000356	1000	-
chr1	201172768	201173150	AM_27680_000365	1000	+
chr1	201172768	201173150	AM_27680_000366	1000	+
chr1	201172854	201172951	AM_27680_000367	1000	+
chr1	201172859	201172961	AM_27680_000368	1000	+
chr1	201172859	201172961	AM_27680_000369	1000	-
chr1	201172860	201172962	AM_27680_000370	1000	+
chr1	201172861	201172956	AM_27680_000371	1000	+
chr1	201172861	201172962	AM_27680_000372	1000	-
chr1	201172864	201172959	AM_27680_000373	1000	-
chr1	201172910	201173260	AM_27680_000374	1000	-
chr1	201194760	201194969	AM_27680_000375	1000	-
chr1	201194797	201194985	AM_27680_000376	1000	-
chr1	201194798	201194981	AM_27680_000377	1000	+
chr1	201194810	201194963	AM_27680_000378	1000	-
chr1	201194810	201194963	AM_27680_000379	1000	+
chr1	201194866	201195079	AM_27680_000380	1000	+
chr1	201194869	201195082	AM_27680_000381	1000	-
chr1	203819008	203819193	AM_27680_000382	1000	+
chr1	203819087	203819331	AM_27680_000383	1000	+
chr1	203819095	203819298	AM_27680_000384	1000	-
chr1	203819096	203819299	AM_27680_000385	1000	+
chr1	204588759	204589025	AM_27680_000386	1000	+
chr1	204588843	204589006	AM_27680_000387	1000	-
chr1	204588843	204589006	AM_27680_000388	1000	+
chr1	204588856	204589089	AM_27680_000389	1000	+
chr1	204588856	204589089	AM_27680_000390	1000	-
chr1	210273666	210273861	AM_27680_000391	1000	+
chr1	210273666	210273861	AM_27680_000392	1000	-
chr1	210273681	210273835	AM_27680_000393	1000	-
chr1	210273682	210273836	AM_27680_000394	1000	+
chr1	212115120	212115237	AM_27680_000395	1000	+
chr1	212115124	212115241	AM_27680_000396	1000	-
chr1	212115160	212115356	AM_27680_000397	1000	+
chr1	212115160	212115528	AM_27680_000398	1000	+
chr1	212115164	212115360	AM_27680_000399	1000	-
chr1	212115164	212115531	AM_27680_000400	1000	-
chr1	212115166	212115471	AM_27680_000401	1000	+
chr1	212115168	212115473	AM_27680_000402	1000	-
chr1	212115172	212115339	AM_27680_000403	1000	-
chr1	215901593	215901762	AM_27680_000404	1000	+
chr1	215901597	215901762	AM_27680_000405	1000	-
chr1	215901638	215901827	AM_27680_000406	1000	-
chr1	215955264	215955583	AM_27680_000407	1000	+
chr1	215955410	215955639	AM_27680_000408	1000	-
chr1	215955411	215955635	AM_27680_000409	1000	+
chr1	215955474	215955567	AM_27680_000410	1000	-
chr1	215955474	215955567	AM_27680_000411	1000	+
chr1	215955478	215955613	AM_27680_000412	1000	-
chr1	215955500	215955648	AM_27680_000413	1000	+
chr1	215959864	215960082	AM_27680_000414	1000	-
chr1	215959891	215960119	AM_27680_000415	1000	-
chr1	215959978	215960254	AM_27680_000416	1000	+
chr1	215959983	215960124	AM_27680_000417	1000	+
chr1	215959983	215960217	AM_27680_000418	1000	+
chr1	215959987	215960124	AM_27680_000419	1000	-
chr1	215959996	215960436	AM_27680_000420	1000	+
chr1	215959996	215960436	AM_27680_000421	1000	-
chr1	216040232	216040548	AM_27680_000422	1000	-
chr1	216040420	216040626	AM_27680_000423	1000	-
chr1	216040421	216040627	AM_27680_000424	1000	+
chr1	216061791	216062142	AM_27680_000432	1000	-
chr1	216061792	216062143	AM_27680_000433	1000	+
chr1	216061916	216062182	AM_27680_000434	1000	-
chr1	216061969	216062368	AM_27680_000435	1000	-
chr1	216061970	216062369	AM_27680_000436	1000	+
chr1	216061996	216062144	AM_27680_000437	1000	-
chr1	216061996	216062144	AM_27680_000438	1000	+
chr1	216369790	216369916	AM_27680_000439	1000	-
chr1	216369791	216369917	AM_27680_000440	1000	+
chr1	216369824	216369906	AM_27680_000441	1000	+
chr1	216369824	216369910	AM_27680_000442	1000	-
chr1	216369853	216369906	AM_27680_000443	1000	+
chr1	216369856	216369910	AM_27680_000444	1000	-
chr1	223396749	223397066	AM_27680_000445	1000	+
chr1	223396749	223397067	AM_27680_000446	1000	-
chr1	223396803	223396916	AM_27680_000447	1000	-
chr1	223396807	223396920	AM_27680_000448	1000	+
chr1	223396838	223396959	AM_27680_000449	1000	+
chr1	223396862	223396969	AM_27680_000450	1000	+
chr1	223396862	223396969	AM_27680_000451	1000	-
chr1	223984033	223984470	AM_27680_000452	1000	+
chr1	223984037	223984470	AM_27680_000453	1000	-
chr1	223984143	223984272	AM_27680_000454	1000	+
chr1	223984147	223984276	AM_27680_000455	1000	-
chr1	226595371	226595731	AM_27680_000456	1000	+
chr1	226595371	226595731	AM_27680_000457	1000	+
chr1	226595375	226595734	AM_27680_000458	1000	-
chr1	226595375	226595734	AM_27680_000459	1000	-
chr1	226595524	226595738	AM_27680_000460	1000	-
chr1	226595524	226595738	AM_27680_000461	1000	+
chr1	226595564	226595640	AM_27680_000462	1000	-
chr1	226923433	226923625	AM_27680_000463	1000	-
chr1	226923437	226923629	AM_27680_000464	1000	+
chr1	226923479	226923544	AM_27680_000465	1000	-
chr1	226923481	226923871	AM_27680_000466	1000	+
chr1	226923481	226923871	AM_27680_000467	1000	-
chr1	226923487	226923620	AM_27680_000468	1000	+
chr1	226923490	226923624	AM_27680_000469	1000	-
chr1	226924169	226924321	AM_27680_000470	1000	-
chr1	226924173	226924325	AM_27680_000471	1000	+
chr1	226924183	226924277	AM_27680_000472	1000	-
chr1	226924184	226924278	AM_27680_000473	1000	+
chr1	226924210	226924431	AM_27680_000474	1000	-
chr1	226924211	226924427	AM_27680_000475	1000	+
chr1	226924251	226924416	AM_27680_000476	1000	-
chr1	226924259	226924443	AM_27680_000477	1000	+
chr1	226924261	226924396	AM_27680_000478	1000	+
chr1	226924262	226924397	AM_27680_000479	1000	-
chr1	226924277	226924427	AM_27680_000480	1000	-
chr1	226924338	226924491	AM_27680_000481	1000	-
chr1	226924345	226924686	AM_27680_000482	1000	+
chr1	226924345	226924686	AM_27680_000483	1000	-
chr1	226924491	226924624	AM_27680_000484	1000	-
chr1	226924493	226924780	AM_27680_000485	1000	+
chr1	226924493	226924780	AM_27680_000486	1000	-
chr1	226924495	226924628	AM_27680_000487	1000	+
chr1	226924519	226924966	AM_27680_000488	1000	+
chr1	226924519	226924966	AM_27680_000489	1000	-
chr1	226924686	226924769	AM_27680_000490	1000	-
chr1	226924686	226924769	AM_27680_000491	1000	+
chr1	226924715	226924782	AM_27680_000492	1000	-
chr1	226924790	226924926	AM_27680_000493	1000	-
chr1	226924790	226924926	AM_27680_000494	1000	+
chr1	226924846	226924967	AM_27680_000495	1000	-
chr1	226924847	226924968	AM_27680_000496	1000	+
chr1	226924966	226925274	AM_27680_000497	1000	+
chr1	226924966	226925275	AM_27680_000498	1000	-
chr1	226925032	226925186	AM_27680_000499	1000	+
chr1	226925035	226925190	AM_27680_000500	1000	-
chr1	226925056	226925228	AM_27680_000501	1000	+
chr1	226925080	226925316	AM_27680_000502	1000	+
chr1	228412208	228412510	AM_27680_000503	1000	-
chr1	228412294	228412527	AM_27680_000504	1000	+
chr1	228412313	228412385	AM_27680_000505	1000	-
chr1	228412314	228412386	AM_27680_000506	1000	+
chr1	228412353	228412623	AM_27680_000507	1000	-
chr1	228412353	228412623	AM_27680_000508	1000	+
chr1	228473520	228473982	AM_27680_000509	1000	-
chr1	228473520	228473982	AM_27680_000510	1000	+
chr1	228473842	228474001	AM_27680_000511	1000	-
chr1	228473843	228474002	AM_27680_000512	1000	+
chr1	228473865	228474027	AM_27680_000513	1000	-
chr1	228473865	228474027	AM_27680_000514	1000	+
chr1	228473909	228474059	AM_27680_000515	1000	+
chr1	228473909	228474059	AM_27680_000516	1000	-
chr1	228480396	228480635	AM_27680_000517	1000	-
chr1	228480396	228480635	AM_27680_000518	1000	+
chr1	228480401	228480479	AM_27680_000519	1000	-
chr1	228480415	228480504	AM_27680_000520	1000	-
chr1	228480415	228480504	AM_27680_000521	1000	+
chr1	228480416	228480505	AM_27680_000522	1000	+
chr1	228480416	228480851	AM_27680_000523	1000	+
chr1	228480420	228480509	AM_27680_000524	1000	-
chr1	228480420	228480854	AM_27680_000525	1000	-
chr1	228595915	228596104	AM_27680_000526	1000	-
chr1	228595915	228596104	AM_27680_000527	1000	+
chr1	228596015	228596150	AM_27680_000528	1000	+
chr1	228596034	228596107	AM_27680_000529	1000	+
chr1	228596035	228596108	AM_27680_000530	1000	-
chr1	228596039	228596347	AM_27680_000531	1000	+
chr1	228596042	228596351	AM_27680_000532	1000	-
chr1	229568232	229568574	AM_27680_000538	1000	+
chr1	229568235	229568577	AM_27680_000539	1000	-
chr1	229568428	229568655	AM_27680_000540	1000	+
chr1	229568428	229568657	AM_27680_000541	1000	-
chr1	229568462	229568572	AM_27680_000542	1000	-
chr1	229568532	229569014	AM_27680_000543	1000	-
chr1	229568536	229569010	AM_27680_000544	1000	+
chr1	230841585	230842065	AM_27680_000545	1000	-
chr1	230841591	230841837	AM_27680_000546	1000	+
chr1	230841592	230841789	AM_27680_000547	1000	+
chr1	230841592	230841789	AM_27680_000548	1000	+
chr1	230841595	230841792	AM_27680_000549	1000	-
chr1	230846502	230846615	AM_27680_000550	1000	-
chr1	230846502	230846615	AM_27680_000551	1000	+
chr1	230846541	230846636	AM_27680_000552	1000	+
chr1	230846541	230846638	AM_27680_000553	1000	-
chr1	231051869	231052015	AM_27680_000554	1000	-
chr1	231051908	231052143	AM_27680_000555	1000	+
chr1	231051922	231051990	AM_27680_000556	1000	+
chr1	231051975	231052032	AM_27680_000557	1000	-
chr1	231060450	231060706	AM_27680_000558	1000	+
chr1	231060573	231060719	AM_27680_000559	1000	+
chr1	231060596	231060707	AM_27680_000560	1000	+
chr1	231060598	231060707	AM_27680_000561	1000	-
chr1	231060627	231060681	AM_27680_000562	1000	-
chr1	231060627	231060681	AM_27680_000563	1000	+
chr1	231060634	231060988	AM_27680_000564	1000	-
chr1	231060635	231060984	AM_27680_000565	1000	+
chr1	232534622	232534955	AM_27680_000566	1000	-
chr1	232534623	232534951	AM_27680_000567	1000	+
chr1	232534852	232534957	AM_27680_000568	1000	+
chr1	232534852	232534957	AM_27680_000569	1000	+
chr1	232534928	232535080	AM_27680_000570	1000	+
chr1	232534928	232535080	AM_27680_000571	1000	-
chr1	232649707	232650112	AM_27680_000572	1000	+
chr1	232649769	232650090	AM_27680_000573	1000	-
chr1	232649769	232650090	AM_27680_000574	1000	+
chr1	232649993	232650223	AM_27680_000575	1000	+
chr1	232649993	232650223	AM_27680_000576	1000	+
chr1	232649996	232650195	AM_27680_000577	1000	+
chr1	232650000	232650194	AM_27680_000578	1000	-
chr1	232650050	232650156	AM_27680_000579	1000	+
chr1	232650051	232650141	AM_27680_000580	1000	-
chr1	232650052	232650142	AM_27680_000581	1000	+
chr1	232650054	232650159	AM_27680_000582	1000	-
chr1	232650069	232650192	AM_27680_000583	1000	-
chr1	234742533	234742970	AM_27680_000584	1000	-
chr1	234742533	234742971	AM_27680_000585	1000	+
chr1	234742770	234743019	AM_27680_000586	1000	+
chr1	234742770	234743019	AM_27680_000587	1000	-
chr1	234742845	234742953	AM_27680_000588	1000	+
chr1	235969025	235969343	AM_27680_000589	1000	+
chr1	235969104	235969363	AM_27680_000590	1000	+
chr1	235969104	235969365	AM_27680_000591	1000	-
chr1	235969186	235969364	AM_27680_000592	1000	-
chr1	235969187	235969364	AM_27680_000593	1000	+
chr1	235969241	235969354	AM_27680_000594	1000	+
chr1	235969255	235969434	AM_27680_000595	1000	+
chr1	235969281	235969674	AM_27680_000596	1000	+
chr1	235969282	235969674	AM_27680_000597	1000	-
chr1	236702143	236702491	AM_27680_000598	1000	-
chr1	236702143	236702491	AM_27680_000599	1000	-
chr1	236702194	236702268	AM_27680_000600	1000	+
chr1	236702194	236702268	AM_27680_000601	1000	-
chr1	236702196	236702609	AM_27680_000602	1000	-
chr1	240255914	240256349	AM_27680_000608	1000	+
chr1	240255915	240256349	AM_27680_000609	1000	-
chr1	240256131	240256344	AM_27680_000610	1000	+
chr1	240256185	240256308	AM_27680_000611	1000	-
chr1	240256186	240256309	AM_27680_000612	1000	+
chr1	240256196	240256259	AM_27680_000613	1000	-
chr1	240256196	240256259	AM_27680_000614	1000	+
chr1	240369998	240370387	AM_27680_000615	1000	+
chr1	240369998	240370388	AM_27680_000616	1000	-
chr1	240370211	240370271	AM_27680_000617	1000	-
chr1	240370219	240370285	AM_27680_000618	1000	+
chr1	240370225	240370658	AM_27680_000619	1000	+
chr1	240370225	240370660	AM_27680_000620	1000	-
chr1	242052638	242052945	AM_27680_000621	1000	+
chr1	242052642	242052949	AM_27680_000622	1000	-
chr1	242052779	242052920	AM_27680_000623	1000	-
chr1	242052779	242052920	AM_27680_000624	1000	+
chr1	242052839	242052963	AM_27680_000625	1000	+
chr1	243349116	243349600	AM_27680_000626	1000	+
chr1	243349119	243349314	AM_27680_000627	1000	-
chr1	243349120	243349315	AM_27680_000628	1000	+
chr1	244735730	244736094	AM_27680_000629	1000	-
chr1	244735923	244736089	AM_27680_000630	1000	-
chr1	244735942	244736357	AM_27680_000631	1000	+
chr1	244735942	244736357	AM_27680_000632	1000	+
chr1	244735953	244736167	AM_27680_000633	1000	-
chr1	244736004	244736088	AM_27680_000634	1000	+
chr1	244736004	244736090	AM_27680_000635	1000	-
chr1	244736032	244736356	AM_27680_000636	1000	+
chr1	244736032	244736356	AM_27680_000637	1000	+
chr1	247200664	247200867	AM_27680_000638	1000	-
chr1	247200719	247201025	AM_27680_000639	1000	-
chr1	247200720	247201026	AM_27680_000640	1000	+
chr1	247200764	247200923	AM_27680_000641	1000	+
chr1	248129201	248129461	AM_27680_000642	1000	-
chr1	248129366	248129764	AM_27680_000643	1000	+
chr1	248129368	248129555	AM_27680_000644	1000	-
chr1	248129412	248129534	AM_27680_000645	1000	-
chr1	248129413	248129535	AM_27680_000646	1000	+
chr1	248789870	248790317	AM_27680_000647	1000	+
chr1	248789870	248790317	AM_27680_000648	1000	-
chr1	248789985	248790311	AM_27680_000649	1000	+
chr1	248790106	248790248	AM_27680_000650	1000	+
chr1	248790109	248790251	AM_27680_000651	1000	-
chr1	248790152	248790326	AM_27680_000652	1000	-
chr1	248790152	248790326	AM_27680_000653	1000	+
chr2	45543	45972	AM_27680_001400	1000	-
chr2	45547	45976	AM_27680_001401	1000	+
chr2	45771	46010	AM_27680_001402	1000	+
chr2	45771	46010	AM_27680_001403	1000	-
chr2	45796	45932	AM_27680_001404	1000	-
chr2	45845	45965	AM_27680_001405	1000	-
chr2	45846	45966	AM_27680_001406	1000	+
chr2	45908	46322	AM_27680_001407	1000	+
chr2	45912	46326	AM_27680_001408	1000	-
chr2	46099	46550	AM_27680_001409	1000	+
chr2	46099	46550	AM_27680_001410	1000	-
chr2	46174	46504	AM_27680_001411	1000	-
chr2	46178	46508	AM_27680_001412	1000	+
chr2	46211	46278	AM_27680_001413	1000	-
chr2	46212	46279	AM_27680_001414	1000	+
chr2	46232	46295	AM_27680_001415	1000	+
chr2	46232	46295	AM_27680_001416	1000	-
chr2	1906689	1907030	AM_27680_001780	1000	+
chr2	1906692	1907033	AM_27680_001781	1000	-
chr2	1906936	1907019	AM_27680_001782	1000	+
chr2	1906936	1907019	AM_27680_001783	1000	+
chr2	1906942	1907024	AM_27680_001784	1000	-
chr2	1906943	1907025	AM_27680_001785	1000	+
chr2	1906972	1907044	AM_27680_001786	1000	+
chr2	1906972	1907044	AM_27680_001787	1000	-
chr2	1906974	1907236	AM_27680_001788	1000	+
chr2	1906975	1907185	AM_27680_001789	1000	+
chr2	1906979	1907185	AM_27680_001790	1000	-
chr2	8877013	8877178	AM_27680_001849	1000	-
chr2	8877014	8877179	AM_27680_001850	1000	+
chr2	8877060	8877316	AM_27680_001851	1000	+
chr2	8877060	8877316	AM_27680_001852	1000	-
chr2	8877074	8877388	AM_27680_001853	1000	+
chr2	8877074	8877392	AM_27680_001854	1000	-
chr2	8877089	8877546	AM_27680_001855	1000	+
chr2	8877093	8877550	AM_27680_001856	1000	-
chr2	11338573	11338901	AM_27680_001925	1000	+
chr2	11338745	11338823	AM_27680_001926	1000	+
chr2	11389690	11389885	AM_27680_002007	1000	-
chr2	11389690	11389885	AM_27680_002008	1000	+
chr2	12858336	12858711	AM_27680_002070	1000	+
chr2	12858338	12858711	AM_27680_002071	1000	-
chr2	12858362	12858670	AM_27680_002072	1000	-
chr2	12858362	12858670	AM_27680_002073	1000	+
chr2	12858528	12858806	AM_27680_002074	1000	+
chr2	12858532	12858810	AM_27680_002075	1000	-
chr2	12858568	12858636	AM_27680_002076	1000	-
chr2	12858569	12858637	AM_27680_002077	1000	+
chr2	18741661	18741867	AM_27680_002191	1000	+
chr2	18741665	18741871	AM_27680_002192	1000	-
chr2	18741704	18741957	AM_27680_002193	1000	+
chr2	18741715	18742155	AM_27680_002194	1000	+
chr2	18741715	18742159	AM_27680_002195	1000	-
chr2	18741744	18741841	AM_27680_002196	1000	-
chr2	18741745	18741842	AM_27680_002197	1000	+
chr2	18741758	18741851	AM_27680_002198	1000	-
chr2	18741762	18741855	AM_27680_002199	1000	+
chr2	21225830	21225967	AM_27680_002265	1000	+
chr2	21225928	21226009	AM_27680_002266	1000	-
chr2	21225938	21226064	AM_27680_002267	1000	+
chr2	21225938	21226064	AM_27680_002268	1000	-
chr2	25467374	25467664	AM_27680_002334	1000	-
chr2	25467374	25467664	AM_27680_002335	1000	+
chr2	25467375	25467612	AM_27680_002336	1000	+
chr2	25467378	25467615	AM_27680_002337	1000	-
chr2	25467409	25467665	AM_27680_002338	1000	+
chr2	25467413	25467669	AM_27680_002339	1000	-
chr2	25467439	25467703	AM_27680_002340	1000	+
chr2	25467447	25467572	AM_27680_002341	1000	+
chr2	25467447	25467572	AM_27680_002342	1000	-
chr2	25467449	25467577	AM_27680_002343	1000	-
chr2	25467450	25467578	AM_27680_002344	1000	+
chr2	25467465	25467667	AM_27680_002345	1000	+
chr2	25467465	25467667	AM_27680_002346	1000	-
chr2	25972661	25972922	AM_27680_001417	1000	-
chr2	25972685	25972899	AM_27680_001418	1000	+
chr2	25972685	25972899	AM_27680_001419	1000	-
chr2	25972741	25972890	AM_27680_001420	1000	+
chr2	25972754	25972930	AM_27680_001421	1000	-
chr2	25972755	25972931	AM_27680_001422	1000	+
chr2	25972828	25972903	AM_27680_001423	1000	+
chr2	25972828	25972904	AM_27680_001424	1000	-
chr2	26701972	26702287	AM_27680_001512	1000	-
chr2	26701976	26702291	AM_27680_001513	1000	+
chr2	26702163	26702257	AM_27680_001514	1000	-
chr2	26702164	26702258	AM_27680_001515	1000	+
chr2	26702191	26702289	AM_27680_001516	1000	-
chr2	26702191	26702289	AM_27680_001517	1000	+
chr2	26702213	26702554	AM_27680_001518	1000	+
chr2	26702213	26702554	AM_27680_001519	1000	-
chr2	27244663	27245140	AM_27680_001613	1000	+
chr2	27244664	27245140	AM_27680_001614	1000	-
chr2	27244890	27245150	AM_27680_001615	1000	-
chr2	27244890	27245150	AM_27680_001616	1000	+
chr2	27245064	27245182	AM_27680_001617	1000	-
chr2	27245065	27245183	AM_27680_001618	1000	+
chr2	27278577	27278841	AM_27680_001711	1000	-
chr2	27278578	27278842	AM_27680_001712	1000	+
chr2	27278623	27278890	AM_27680_001713	1000	+
chr2	27278624	27278890	AM_27680_001714	1000	-
chr2	27278655	27278940	AM_27680_001715	1000	+
chr2	27278655	27278940	AM_27680_001716	1000	-
chr2	27278719	27279139	AM_27680_001717	1000	-
chr2	27278720	27279140	AM_27680_001718	1000	+
chr2	27278773	27278997	AM_27680_001719	1000	-
chr2	27278777	27279001	AM_27680_001720	1000	+
chr2	27278778	27279016	AM_27680_001721	1000	+
chr2	27278778	27279016	AM_27680_001722	1000	+
chr2	27278782	27278835	AM_27680_001723	1000	-
chr2	27278782	27278835	AM_27680_001724	1000	+
chr2	27291804	27292061	AM_27680_001725	1000	-
chr2	27291889	27292042	AM_27680_001726	1000	+
chr2	27291892	27292045	AM_27680_001727	1000	-
chr2	27291893	27292041	AM_27680_001728	1000	+
chr2	27291893	27292041	AM_27680_001729	1000	-
chr2	27291934	27292047	AM_27680_001730	1000	-
chr2	27291935	27292048	AM_27680_001731	1000	+
chr2	27322085	27322335	AM_27680_001732	1000	-
chr2	27322085	27322335	AM_27680_001733	1000	+
chr2	27322227	27322334	AM_27680_001734	1000	+
chr2	27322228	27322335	AM_27680_001735	1000	-
chr2	27322266	27322359	AM_27680_001736	1000	+
chr2	27322284	27322543	AM_27680_001737	1000	-
chr2	27322284	27322543	AM_27680_001738	1000	+
chr2	27322308	27322428	AM_27680_001739	1000	-
chr2	27608541	27608708	AM_27680_001740	1000	+
chr2	27608545	27608712	AM_27680_001741	1000	-
chr2	27608621	27608809	AM_27680_001742	1000	+
chr2	27608622	27608810	AM_27680_001743	1000	-
chr2	27608654	27608767	AM_27680_001744	1000	+
chr2	27608657	27608770	AM_27680_001745	1000	-
chr2	27608662	27608872	AM_27680_001746	1000	-
chr2	27608663	27608873	AM_27680_001747	1000	+
chr2	27608670	27608884	AM_27680_001748	1000	+
chr2	27608670	27608888	AM_27680_001749	1000	-
chr2	27608683	27608813	AM_27680_001750	1000	-
chr2	27608683	27608813	AM_27680_001751	1000	+
chr2	31569447	31569757	AM_27680_001752	1000	+
chr2	31569451	31569761	AM_27680_001753	1000	-
chr2	31569577	31569781	AM_27680_001754	1000	+
chr2	31569577	31569781	AM_27680_001755	1000	-
chr2	31569591	31569779	AM_27680_001756	1000	-
chr2	31569604	31569752	AM_27680_001757	1000	+
chr2	31569604	31569752	AM_27680_001758	1000	+
chr2	31569604	31569752	AM_27680_001759	1000	-
chr2	31569604	31569752	AM_27680_001760	1000	-
chr2	31569623	31570076	AM_27680_001761	1000	+
chr2	31569623	31570076	AM_27680_001762	1000	+
chr2	31569623	31570076	AM_27680_001763	1000	-
chr2	31569623	31570076	AM_27680_001764	1000	-
chr2	31569624	31569941	AM_27680_001765	1000	+
chr2	31569627	31569944	AM_27680_001766	1000	-
chr2	31569686	31569926	AM_27680_001767	1000	+
chr2	31569686	31569926	AM_27680_001768	1000	+
chr2	31569687	31569926	AM_27680_001769	1000	-
chr2	31569687	31569926	AM_27680_001770	1000	-
chr2	31598154	31598301	AM_27680_001771	1000	-
chr2	31598173	31598319	AM_27680_001772	1000	-
chr2	31598214	31598281	AM_27680_001773	1000	-
chr2	33488187	33488508	AM_27680_001774	1000	+
chr2	33488190	33488511	AM_27680_001775	1000	-
chr2	33488312	33488466	AM_27680_001776	1000	-
chr2	33488312	33488466	AM_27680_001777	1000	+
chr2	33488390	33488486	AM_27680_001778	1000	-
chr2	33488391	33488487	AM_27680_001779	1000	+
chr2	33517975	33518318	AM_27680_001791	1000	+
chr2	33517976	33518318	AM_27680_001792	1000	-
chr2	33518140	33518342	AM_27680_001793	1000	-
chr2	33518141	33518342	AM_27680_001794	1000	+
chr2	33518158	33518410	AM_27680_001795	1000	+
chr2	39405683	39405892	AM_27680_001796	1000	-
chr2	39405749	39405807	AM_27680_001797	1000	+
chr2	39405753	39405811	AM_27680_001798	1000	-
chr2	39405780	39405933	AM_27680_001799	1000	+
chr2	42275594	42275930	AM_27680_001800	1000	+
chr2	42275595	42275931	AM_27680_001801	1000	-
chr2	42275646	42275785	AM_27680_001802	1000	+
chr2	42275650	42275789	AM_27680_001803	1000	-
chr2	42275654	42275721	AM_27680_001804	1000	+
chr2	42522244	42522742	AM_27680_001805	1000	-
chr2	42522244	42522742	AM_27680_001806	1000	+
chr2	44526779	44527191	AM_27680_001807	1000	+
chr2	44526782	44527194	AM_27680_001808	1000	-
chr2	44526921	44527137	AM_27680_001809	1000	+
chr2	44526921	44527138	AM_27680_001810	1000	-
chr2	44527036	44527120	AM_27680_001811	1000	+
chr2	47317167	47317534	AM_27680_001812	1000	-
chr2	47317184	47317505	AM_27680_001813	1000	+
chr2	47317184	47317505	AM_27680_001814	1000	-
chr2	47317281	47317606	AM_27680_001815	1000	-
chr2	47317374	47317715	AM_27680_001816	1000	-
chr2	47317374	47317715	AM_27680_001817	1000	-
chr2	47317427	47317713	AM_27680_001818	1000	+
chr2	47317427	47317714	AM_27680_001819	1000	-
chr2	47389559	47389789	AM_27680_001820	1000	-
chr2	47389559	47389789	AM_27680_001821	1000	+
chr2	47389607	47389887	AM_27680_001822	1000	+
chr2	47389610	47389890	AM_27680_001823	1000	-
chr2	47389637	47389989	AM_27680_001824	1000	-
chr2	47389638	47389990	AM_27680_001825	1000	+
chr2	47389643	47389737	AM_27680_001826	1000	+
chr2	47389647	47389741	AM_27680_001827	1000	-
chr2	47389675	47389838	AM_27680_001828	1000	+
chr2	47797010	47797166	AM_27680_001829	1000	+
chr2	47797010	47797166	AM_27680_001830	1000	-
chr2	47797040	47797181	AM_27680_001831	1000	-
chr2	47797041	47797182	AM_27680_001832	1000	+
chr2	47797092	47797480	AM_27680_001833	1000	+
chr2	47797094	47797203	AM_27680_001834	1000	-
chr2	47797094	47797203	AM_27680_001835	1000	+
chr2	48045694	48046105	AM_27680_001836	1000	-
chr2	48045835	48046011	AM_27680_001837	1000	+
chr2	48045837	48046013	AM_27680_001838	1000	-
chr2	48045852	48046011	AM_27680_001839	1000	-
chr2	48045892	48046012	AM_27680_001840	1000	-
chr2	48045893	48046012	AM_27680_001841	1000	+
chr2	48132506	48132918	AM_27680_001842	1000	+
chr2	48132506	48132918	AM_27680_001843	1000	-
chr2	48132621	48132811	AM_27680_001844	1000	+
chr2	48132621	48132811	AM_27680_001845	1000	-
chr2	48132653	48132868	AM_27680_001846	1000	+
chr2	48132716	48132862	AM_27680_001847	1000	-
chr2	48132717	48132863	AM_27680_001848	1000	+
chr2	54880650	54881012	AM_27680_001857	1000	+
chr2	54880684	54880940	AM_27680_001858	1000	+
chr2	54880685	54880941	AM_27680_001859	1000	-
chr2	54880702	54880785	AM_27680_001860	1000	+
chr2	54880702	54880785	AM_27680_001861	1000	-
chr2	54880706	54881088	AM_27680_001862	1000	+
chr2	54880710	54881091	AM_27680_001863	1000	-
chr2	54880755	54881250	AM_27680_001864	1000	+
chr2	54880759	54881249	AM_27680_001865	1000	-
chr2	54880767	54880986	AM_27680_001866	1000	+
chr2	55254367	55254672	AM_27680_001867	1000	+
chr2	55254369	55254674	AM_27680_001868	1000	-
chr2	55254403	55254508	AM_27680_001869	1000	+
chr2	55254406	55254511	AM_27680_001870	1000	-
chr2	55254419	55254507	AM_27680_001871	1000	+
chr2	55254420	55254798	AM_27680_001872	1000	+
chr2	55254420	55254798	AM_27680_001873	1000	-
chr2	55254471	55254747	AM_27680_001874	1000	+
chr2	55254475	55254751	AM_27680_001875	1000	-
chr2	55254477	55254628	AM_27680_001876	1000	+
chr2	55254481	55254632	AM_27680_001877	1000	-
chr2	61233640	61233743	AM_27680_001878	1000	+
chr2	61233644	61233747	AM_27680_001879	1000	-
chr2	61233644	61233747	AM_27680_001880	1000	-
chr2	61233666	61233906	AM_27680_001881	1000	+
chr2	61233679	61233737	AM_27680_001882	1000	+
chr2	61233679	61233737	AM_27680_001883	1000	-
chr2	61558389	61558510	AM_27680_001884	1000	-
chr2	61715742	61715876	AM_27680_001885	1000	-
chr2	61715749	61715903	AM_27680_001886	1000	-
chr2	61715750	61715904	AM_27680_001887	1000	+
chr2	61715755	61715951	AM_27680_001888	1000	+
chr2	61715758	61715955	AM_27680_001889	1000	-
chr2	61715773	61716000	AM_27680_001890	1000	+
chr2	61715808	61715928	AM_27680_001891	1000	-
chr2	61719167	61719594	AM_27680_001892	1000	-
chr2	61719288	61719483	AM_27680_001893	1000	+
chr2	61719290	61719485	AM_27680_001894	1000	-
chr2	61722557	61722753	AM_27680_001895	1000	+
chr2	61722561	61722757	AM_27680_001896	1000	-
chr2	61722656	61722751	AM_27680_001897	1000	-
chr2	61722656	61722751	AM_27680_001898	1000	+
chr2	61722669	61722917	AM_27680_001899	1000	+
chr2	61722672	61722920	AM_27680_001900	1000	-
chr2	63281187	63281372	AM_27680_001901	1000	+
chr2	63281238	63281347	AM_27680_001902	1000	-
chr2	63281255	63281328	AM_27680_001903	1000	+
chr2	63281255	63281328	AM_27680_001904	1000	-
chr2	63281280	63281371	AM_27680_001905	1000	-
chr2	63281280	63281371	AM_27680_001906	1000	+
chr2	63281284	63281366	AM_27680_001907	1000	-
chr2	63281285	63281367	AM_27680_001908	1000	+
chr2	64069478	64069720	AM_27680_001909	1000	+
chr2	64069481	64069723	AM_27680_001910	1000	-
chr2	64069492	64069761	AM_27680_001911	1000	-
chr2	64069492	64069761	AM_27680_001912	1000	+
chr2	64069566	64069707	AM_27680_001913	1000	-
chr2	64069567	64069708	AM_27680_001914	1000	+
chr2	64069582	64069750	AM_27680_001915	1000	-
chr2	64069640	64069935	AM_27680_001916	1000	-
chr2	64069685	64069887	AM_27680_001917	1000	+
chr2	64069685	64069887	AM_27680_001918	1000	-
chr2	64069687	64069967	AM_27680_001919	1000	+
chr2	70315609	70315950	AM_27680_001920	1000	+
chr2	70315663	70315849	AM_27680_001921	1000	-
chr2	70315663	70315942	AM_27680_001922	1000	-
chr2	70315663	70315942	AM_27680_001923	1000	+
chr2	70315664	70315850	AM_27680_001924	1000	+
chr2	74275206	74275592	AM_27680_001927	1000	-
chr2	74275206	74275592	AM_27680_001928	1000	+
chr2	74275427	74275744	AM_27680_001929	1000	+
chr2	74275430	74275747	AM_27680_001930	1000	-
chr2	74275457	74275787	AM_27680_001931	1000	-
chr2	74275458	74275788	AM_27680_001932	1000	+
chr2	74275486	74275743	AM_27680_001933	1000	-
chr2	74275511	74275583	AM_27680_001934	1000	+
chr2	74275511	74275583	AM_27680_001935	1000	-
chr2	74328028	74328462	AM_27680_001936	1000	-
chr2	74328143	74328454	AM_27680_001937	1000	-
chr2	74328147	74328458	AM_27680_001938	1000	+
chr2	74328265	74328449	AM_27680_001939	1000	-
chr2	74328266	74328450	AM_27680_001940	1000	+
chr2	74328329	74328449	AM_27680_001941	1000	+
chr2	74328332	74328453	AM_27680_001942	1000	-
chr2	74328378	74328485	AM_27680_001943	1000	-
chr2	74328378	74328485	AM_27680_001944	1000	+
chr2	74328416	74328580	AM_27680_001945	1000	-
chr2	74328416	74328580	AM_27680_001946	1000	+
chr2	74328433	74328489	AM_27680_001947	1000	-
chr2	74593779	74594075	AM_27680_001948	1000	+
chr2	74593779	74594076	AM_27680_001949	1000	-
chr2	74593795	74594041	AM_27680_001950	1000	+
chr2	74593876	74594066	AM_27680_001951	1000	-
chr2	74593923	74594101	AM_27680_001952	1000	+
chr2	74593923	74594101	AM_27680_001953	1000	+
chr2	74593932	74594144	AM_27680_001954	1000	+
chr2	74593932	74594144	AM_27680_001955	1000	-
chr2	74594003	74594174	AM_27680_001956	1000	+
chr2	74594003	74594174	AM_27680_001957	1000	-
chr2	74607011	74607470	AM_27680_001958	1000	+
chr2	74607034	74607255	AM_27680_001959	1000	+
chr2	74607060	74607196	AM_27680_001960	1000	-
chr2	74607060	74607196	AM_27680_001961	1000	+
chr2	74607116	74607282	AM_27680_001962	1000	+
chr2	74607117	74607282	AM_27680_001963	1000	-
chr2	74607123	74607177	AM_27680_001964	1000	-
chr2	74607123	74607177	AM_27680_001965	1000	+
chr2	74741814	74742231	AM_27680_001966	1000	-
chr2	74741928	74742271	AM_27680_001967	1000	-
chr2	74742095	74742391	AM_27680_001968	1000	+
chr2	74742099	74742394	AM_27680_001969	1000	-
chr2	74742112	74742253	AM_27680_001970	1000	-
chr2	74742113	74742233	AM_27680_001971	1000	-
chr2	74742113	74742254	AM_27680_001972	1000	+
chr2	74742114	74742229	AM_27680_001973	1000	+
chr2	74742148	74742395	AM_27680_001974	1000	+
chr2	74742148	74742395	AM_27680_001975	1000	-
chr2	74742160	74742242	AM_27680_001976	1000	-
chr2	74742160	74742242	AM_27680_001977	1000	+
chr2	74742162	74742244	AM_27680_001978	1000	+
chr2	80529512	80529856	AM_27680_001979	1000	+
chr2	80529513	80529857	AM_27680_001980	1000	-
chr2	80529567	80529778	AM_27680_001981	1000	-
chr2	80529567	80529778	AM_27680_001982	1000	+
chr2	80529675	80529924	AM_27680_001983	1000	-
chr2	80529675	80529924	AM_27680_001984	1000	+
chr2	80529691	80529787	AM_27680_001985	1000	-
chr2	80529695	80529791	AM_27680_001986	1000	+
chr2	80529715	80530087	AM_27680_001987	1000	+
chr2	80529756	80529861	AM_27680_001988	1000	-
chr2	80529757	80529862	AM_27680_001989	1000	+
chr2	87017504	87017612	AM_27680_001990	1000	-
chr2	87017504	87017612	AM_27680_001991	1000	+
chr2	87017546	87017827	AM_27680_001992	1000	+
chr2	87017546	87017827	AM_27680_001993	1000	+
chr2	88747914	88748033	AM_27680_001994	1000	-
chr2	88747935	88748024	AM_27680_001995	1000	-
chr2	88747936	88748025	AM_27680_001996	1000	+
chr2	88747950	88748029	AM_27680_001997	1000	-
chr2	88747950	88748029	AM_27680_001998	1000	+
chr2	88747955	88748139	AM_27680_001999	1000	+
chr2	88747955	88748139	AM_27680_002000	1000	-
chr2	88751789	88752062	AM_27680_002001	1000	+
chr2	88751793	88752066	AM_27680_002002	1000	-
chr2	88751875	88752037	AM_27680_002003	1000	-
chr2	88751876	88752038	AM_27680_002004	1000	+
chr2	88751877	88752183	AM_27680_002005	1000	-
chr2	96604487	96604826	AM_27680_002006	1000	-
chr2	96934197	96934453	AM_27680_002009	1000	+
chr2	96934200	96934456	AM_27680_002010	1000	-
chr2	96934268	96934391	AM_27680_002011	1000	-
chr2	96934269	96934392	AM_27680_002012	1000	+
chr2	96934301	96934415	AM_27680_002013	1000	-
chr2	96934301	96934415	AM_27680_002014	1000	+
chr2	96934322	96934575	AM_27680_002015	1000	+
chr2	96934355	96934446	AM_27680_002016	1000	-
chr2	96934356	96934447	AM_27680_002017	1000	+
chr2	97829956	97830295	AM_27680_002018	1000	+
chr2	99438633	99438771	AM_27680_002019	1000	+
chr2	99438636	99438774	AM_27680_002020	1000	-
chr2	99438651	99438826	AM_27680_002021	1000	+
chr2	99438652	99438826	AM_27680_002022	1000	-
chr2	99438680	99438842	AM_27680_002023	1000	-
chr2	99438680	99438842	AM_27680_002024	1000	+
chr2	99438713	99438765	AM_27680_002025	1000	-
chr2	99438714	99438766	AM_27680_002026	1000	+
chr2	99438822	99439226	AM_27680_002027	1000	+
chr2	99438825	99439230	AM_27680_002028	1000	-
chr2	99438826	99439171	AM_27680_002029	1000	+
chr2	99438826	99439171	AM_27680_002030	1000	-
chr2	99438842	99439034	AM_27680_002031	1000	-
chr2	99438842	99439034	AM_27680_002032	1000	+
chr2	99438870	99439161	AM_27680_002033	1000	-
chr2	100623756	100624025	AM_27680_002034	1000	-
chr2	100623756	100624025	AM_27680_002035	1000	+
chr2	100623791	100624037	AM_27680_002036	1000	+
chr2	100623847	100624121	AM_27680_002037	1000	+
chr2	100623847	100624121	AM_27680_002038	1000	+
chr2	100623849	100624121	AM_27680_002039	1000	-
chr2	100623849	100624121	AM_27680_002040	1000	-
chr2	100623874	100623989	AM_27680_002041	1000	-
chr2	102644775	102645124	AM_27680_002042	1000	+
chr2	102644775	102645124	AM_27680_002043	1000	-
chr2	102644792	102644924	AM_27680_002044	1000	+
chr2	102644808	102645043	AM_27680_002045	1000	-
chr2	102644809	102645044	AM_27680_002046	1000	+
chr2	106681973	106682296	AM_27680_002047	1000	+
chr2	108910038	108910340	AM_27680_002048	1000	+
chr2	108910127	108910232	AM_27680_002049	1000	-
chr2	108910127	108910232	AM_27680_002050	1000	+
chr2	108910135	108910309	AM_27680_002051	1000	+
chr2	113785433	113785740	AM_27680_002052	1000	-
chr2	113785433	113785740	AM_27680_002053	1000	+
chr2	113785494	113785750	AM_27680_002054	1000	+
chr2	113785497	113785753	AM_27680_002055	1000	-
chr2	113785534	113785987	AM_27680_002056	1000	-
chr2	113785534	113785987	AM_27680_002057	1000	-
chr2	113785537	113785909	AM_27680_002058	1000	+
chr2	113785538	113785909	AM_27680_002059	1000	-
chr2	113785557	113785699	AM_27680_002060	1000	-
chr2	114257102	114257364	AM_27680_002061	1000	-
chr2	114257106	114257368	AM_27680_002062	1000	+
chr2	119603910	119604393	AM_27680_002063	1000	+
chr2	119603910	119604393	AM_27680_002064	1000	-
chr2	119604125	119604409	AM_27680_002065	1000	+
chr2	119604129	119604412	AM_27680_002066	1000	-
chr2	119604210	119604303	AM_27680_002067	1000	-
chr2	119604210	119604303	AM_27680_002068	1000	+
chr2	119604234	119604314	AM_27680_002069	1000	+
chr2	119726606	119726956	AM_27680_002078	1000	-
chr2	119726639	119726894	AM_27680_002079	1000	-
chr2	119726664	119726896	AM_27680_002080	1000	+
chr2	119726664	119726896	AM_27680_002081	1000	-
chr2	119726702	119726833	AM_27680_002082	1000	+
chr2	119726702	119726837	AM_27680_002083	1000	-
chr2	119726704	119726962	AM_27680_002084	1000	-
chr2	119727627	119728047	AM_27680_002085	1000	-
chr2	119727653	119727753	AM_27680_002086	1000	+
chr2	119727656	119727756	AM_27680_002087	1000	-
chr2	119727661	119727742	AM_27680_002088	1000	-
chr2	119727662	119727743	AM_27680_002089	1000	+
chr2	119727682	119727872	AM_27680_002090	1000	-
chr2	119727684	119727842	AM_27680_002091	1000	+
chr2	119727684	119727842	AM_27680_002092	1000	-
chr2	119727686	119727876	AM_27680_002093	1000	+
chr2	119727698	119727779	AM_27680_002094	1000	+
chr2	119727700	119727781	AM_27680_002095	1000	-
chr2	119727700	119727781	AM_27680_002096	1000	+
chr2	119727702	119727783	AM_27680_002097	1000	-
chr2	121104069	121104238	AM_27680_002098	1000	+
chr2	121104073	121104242	AM_27680_002099	1000	-
chr2	121104094	121104380	AM_27680_002100	1000	-
chr2	121104094	121104380	AM_27680_002101	1000	+
chr2	121104148	121104233	AM_27680_002102	1000	-
chr2	121104149	121104234	AM_27680_002103	1000	+
chr2	121104171	121104222	AM_27680_002104	1000	-
chr2	121104171	121104222	AM_27680_002105	1000	+
chr2	125521480	125521626	AM_27680_002106	1000	-
chr2	125521550	125522044	AM_27680_002107	1000	+
chr2	125521550	125522044	AM_27680_002108	1000	-
chr2	131688668	131688884	AM_27680_002109	1000	+
chr2	131688777	131688845	AM_27680_002110	1000	+
chr2	131688777	131688845	AM_27680_002111	1000	+
chr2	131688777	131688845	AM_27680_002112	1000	+
chr2	131688777	131688845	AM_27680_002113	1000	+
chr2	131688777	131688845	AM_27680_002114	1000	-
chr2	131688777	131688845	AM_27680_002115	1000	-
chr2	131688777	131688845	AM_27680_002116	1000	-
chr2	131688777	131688845	AM_27680_002117	1000	-
chr2	131688783	131688863	AM_27680_002118	1000	-
chr2	131688783	131688863	AM_27680_002119	1000	-
chr2	131688784	131688864	AM_27680_002120	1000	+
chr2	131688784	131688864	AM_27680_002121	1000	+
chr2	131803404	131803858	AM_27680_002122	1000	-
chr2	131803404	131803858	AM_27680_002123	1000	+
chr2	131803596	131803819	AM_27680_002124	1000	-
chr2	131803597	131803820	AM_27680_002125	1000	+
chr2	131803610	131804002	AM_27680_002126	1000	+
chr2	131803610	131804002	AM_27680_002127	1000	-
chr2	131803669	131803792	AM_27680_002128	1000	-
chr2	131803669	131803792	AM_27680_002129	1000	-
chr2	131803669	131803792	AM_27680_002130	1000	+
chr2	131803669	131803792	AM_27680_002131	1000	+
chr2	131803701	131803949	AM_27680_002132	1000	+
chr2	131803720	131803865	AM_27680_002133	1000	+
chr2	131803721	131803866	AM_27680_002134	1000	-
chr2	133489299	133489454	AM_27680_002135	1000	-
chr2	133489310	133489506	AM_27680_002136	1000	+
chr2	133489403	133489472	AM_27680_002137	1000	+
chr2	133489405	133489474	AM_27680_002138	1000	+
chr2	133489405	133489474	AM_27680_002139	1000	-
chr2	133489407	133489476	AM_27680_002140	1000	-
chr2	133489416	133489739	AM_27680_002141	1000	+
chr2	133489416	133489741	AM_27680_002142	1000	-
chr2	133489418	133489485	AM_27680_002143	1000	-
chr2	133489419	133489486	AM_27680_002144	1000	+
chr2	133540356	133540452	AM_27680_002145	1000	+
chr2	133540373	133540467	AM_27680_002146	1000	-
chr2	133540374	133540468	AM_27680_002147	1000	+
chr2	133540375	133540505	AM_27680_002148	1000	+
chr2	133540375	133540506	AM_27680_002149	1000	-
chr2	133540407	133540858	AM_27680_002150	1000	+
chr2	133540407	133540860	AM_27680_002151	1000	-
chr2	133540421	133540553	AM_27680_002152	1000	-
chr2	133540421	133540553	AM_27680_002153	1000	+
chr2	133540426	133540484	AM_27680_002154	1000	+
chr2	133541896	133542284	AM_27680_002155	1000	+
chr2	133541896	133542285	AM_27680_002156	1000	-
chr2	133542094	133542313	AM_27680_002157	1000	-
chr2	133542095	133542314	AM_27680_002158	1000	+
chr2	133542188	133542428	AM_27680_002159	1000	-
chr2	133542207	133542265	AM_27680_002160	1000	+
chr2	133542796	133543038	AM_27680_002161	1000	-
chr2	133542797	133543039	AM_27680_002162	1000	+
chr2	133542879	133543005	AM_27680_002163	1000	-
chr2	133542892	133543059	AM_27680_002164	1000	+
chr2	133542892	133543059	AM_27680_002165	1000	+
chr2	133542892	133543061	AM_27680_002166	1000	-
chr2	133542894	133543157	AM_27680_002167	1000	+
chr2	133542896	133543001	AM_27680_002168	1000	-
chr2	133542896	133543001	AM_27680_002169	1000	+
chr2	133542898	133543161	AM_27680_002170	1000	-
chr2	133542899	133542956	AM_27680_002171	1000	-
chr2	133542899	133542956	AM_27680_002172	1000	+
chr2	133542928	133543167	AM_27680_002173	1000	+
chr2	133542931	133543170	AM_27680_002174	1000	-
chr2	136873263	136873485	AM_27680_002175	1000	-
chr2	136873263	136873485	AM_27680_002176	1000	+
chr2	136873347	136873531	AM_27680_002177	1000	+
chr2	136873439	136873667	AM_27680_002178	1000	+
chr2	136873443	136873614	AM_27680_002179	1000	+
chr2	136873446	136873617	AM_27680_002180	1000	-
chr2	136873449	136873517	AM_27680_002181	1000	+
chr2	137852212	137852566	AM_27680_002182	1000	+
chr2	137852213	137852566	AM_27680_002183	1000	-
chr2	137852351	137852527	AM_27680_002184	1000	-
chr2	137852412	137852651	AM_27680_002185	1000	-
chr2	137852412	137852651	AM_27680_002186	1000	+
chr2	137852422	137852517	AM_27680_002187	1000	-
chr2	137852423	137852518	AM_27680_002188	1000	+
chr2	141457936	141458100	AM_27680_002189	1000	+
chr2	141457994	141458076	AM_27680_002190	1000	+
chr2	141707849	141707963	AM_27680_002200	1000	+
chr2	141707877	141708267	AM_27680_002201	1000	+
chr2	141707877	141708267	AM_27680_002202	1000	-
chr2	141707886	141708106	AM_27680_002203	1000	+
chr2	141707886	141708106	AM_27680_002204	1000	-
chr2	141777366	141777559	AM_27680_002205	1000	+
chr2	141777369	141777562	AM_27680_002206	1000	-
chr2	141777485	141777814	AM_27680_002207	1000	+
chr2	141777485	141777814	AM_27680_002208	1000	-
chr2	141777496	141777581	AM_27680_002209	1000	-
chr2	141777514	141777702	AM_27680_002210	1000	-
chr2	141777547	141777664	AM_27680_002211	1000	+
chr2	141777555	141777613	AM_27680_002212	1000	+
chr2	141777559	141777930	AM_27680_002213	1000	+
chr2	141777562	141777933	AM_27680_002214	1000	-
chr2	141816141	141816623	AM_27680_002215	1000	-
chr2	141816141	141816623	AM_27680_002216	1000	-
chr2	141816141	141816624	AM_27680_002217	1000	+
chr2	141816141	141816624	AM_27680_002218	1000	+
chr2	141816438	141816612	AM_27680_002219	1000	-
chr2	141816438	141816612	AM_27680_002220	1000	+
chr2	151343791	151344072	AM_27680_002221	1000	+
chr2	151343796	151343860	AM_27680_002222	1000	+
chr2	151343800	151343860	AM_27680_002223	1000	-
chr2	152372734	152373117	AM_27680_002224	1000	+
chr2	152372738	152373121	AM_27680_002225	1000	-
chr2	152372899	152373135	AM_27680_002226	1000	+
chr2	152372899	152373135	AM_27680_002227	1000	+
chr2	152372945	152373340	AM_27680_002228	1000	+
chr2	152372945	152373340	AM_27680_002229	1000	-
chr2	152372981	152373278	AM_27680_002230	1000	-
chr2	152372981	152373278	AM_27680_002231	1000	+
chr2	152372986	152373169	AM_27680_002232	1000	+
chr2	152372986	152373170	AM_27680_002233	1000	-
chr2	152372988	152373341	AM_27680_002234	1000	+
chr2	152372991	152373344	AM_27680_002235	1000	-
chr2	152530924	152531068	AM_27680_002236	1000	+
chr2	152530925	152531151	AM_27680_002237	1000	-
chr2	152530926	152531070	AM_27680_002238	1000	-
chr2	152530981	152531279	AM_27680_002239	1000	-
chr2	152531021	152531259	AM_27680_002240	1000	+
chr2	152531024	152531242	AM_27680_002241	1000	-
chr2	155157852	155158073	AM_27680_002242	1000	+
chr2	155157852	155158075	AM_27680_002243	1000	-
chr2	155157927	155158074	AM_27680_002244	1000	-
chr2	155157941	155158223	AM_27680_002245	1000	+
chr2	155157945	155158223	AM_27680_002246	1000	-
chr2	157184642	157185111	AM_27680_002247	1000	+
chr2	157184784	157185026	AM_27680_002248	1000	-
chr2	157184784	157185026	AM_27680_002249	1000	+
chr2	157184786	157185039	AM_27680_002250	1000	-
chr2	157184900	157185269	AM_27680_002251	1000	+
chr2	157184900	157185269	AM_27680_002252	1000	-
chr2	157184906	157185325	AM_27680_002253	1000	+
[truncated: 17,394 more rows]
